# Supplementary material for: The DEC2‐SCN2A Axis is Essential for the Anticonvulsant Effects of Cannabidiol by Modulating Neuronal Plasticity
Source: Adv Sci (Weinh). 2025 Jul 11;12(36):e16315. doi: 10.1002/advs.202416315 (PMC12462991; doi:10.1002/advs.202416315)
Supplement: Supplementary file 2 — Supplemental Table 10 [file ADVS-12-e16315-s001.xlsx]

## Sheet: Table S10
Table S10. Raw gene expression abundance data from RNA-seq.
Note. RNA-seq data from two batches were processed using limma to correct for batch effects.Differential expression was analyzed based on the corrected expression values.
Row.names	baseMean	log2FoldChange	lfcSE	stat	pvalue	padj	Control_1	Control_2	Control_3	Control_4	DEC2 KD_1	DEC2 KD_2	DEC2 KD_3	DEC2 KD_4
Ccn2	172.657	1.39648	0.183886	7.59427	3.0954e-14	2.52412e-10	100.86	139.053	66.5381	62.8516	350.851	362.716	139.043	159.339
Gpr88	134.281	1.71731	0.226568	7.57968	3.4641e-14	2.52412e-10	90.4265	111.894	17.2826	37.711	297.218	321.809	108.579	89.3265
Ccn1	182.941	1.44351	0.216853	6.65661	2.80224e-11	1.36123e-07	124.047	97.7717	61.3534	95.1753	435.771	306.809	167.164	175.434
Tnfrsf12a	148.271	1.42406	0.224665	6.33859	2.31872e-10	7.90986e-07	89.2672	112.981	53.5762	72.7283	267.049	170.449	211.689	208.428
Atf5	642.064	0.761914	0.120665	6.3143	2.71388e-10	7.90986e-07	515.895	600.753	405.278	378.007	1086.07	857.702	653.035	639.771
Flnc	214.944	1.5015	0.247742	6.06075	1.35491e-09	3.29086e-06	78.8334	80.3901	124.435	164.312	318.448	122.724	375.729	454.68
Syt2	751.521	-0.683265	0.125554	-5.44201	5.26822e-08	8.96853e-05	900.787	986.408	890.056	907.757	641.365	707.706	442.126	535.959
Olfm2	800.529	0.611025	0.113	5.40728	6.39881e-08	8.96853e-05	722.253	803.901	537.49	478.57	1246.97	1019.97	823.324	771.749
Cplx3	108.339	1.40463	0.259814	5.40627	6.43512e-08	8.96853e-05	52.1691	83.6492	39.7501	59.2601	179.895	209.994	87.4879	154.511
Unc13c	408.886	0.9837	0.181983	5.40544	6.46502e-08	8.96853e-05	303.74	199.889	292.077	295.402	684.942	565.892	517.116	412.028
Scn4b	750.276	-1.03571	0.191899	-5.39718	6.76963e-08	8.96853e-05	1172.07	1078.75	678.343	1050.52	480.465	841.339	326.517	374.206
Mafa	210.358	-1.29146	0.244929	-5.27281	1.34352e-07	0.00016316	344.316	405.21	156.408	298.994	92.7409	158.177	130.451	96.5692
Dsc3	38.2508	1.75363	0.333894	5.25207	1.50399e-07	0.000168598	22.027	28.2452	11.2337	9.87668	80.45	74.9978	42.9628	36.2134
Vamp1	2802.01	-0.749655	0.147459	-5.08383	3.69906e-07	0.000385045	3550.98	4157.47	2428.21	3902.19	2098.4	2618.1	1998.94	1661.79
Lamc2	134.334	1.11325	0.222607	5.00096	5.70452e-07	0.000554213	93.9044	121.672	50.1196	79.0134	251.406	167.722	153.104	157.73
Kmt5a	1220.21	-0.5248	0.108359	-4.84317	1.27781e-06	0.00110985	1684.48	1548.05	1154.48	1387.22	981.043	1105.88	941.276	959.254
Hivep1	1112.53	0.625633	0.129248	4.84057	1.29469e-06	0.00110985	704.863	695.266	1066.34	1072.07	1432.46	1089.51	1366.22	1473.48
Camk2d	974.785	0.484416	0.101276	4.78311	1.72606e-06	0.00139743	883.397	858.219	741.425	756.913	1388.88	1186.33	1004.55	978.568
Lgi2	1163.22	0.511564	0.107825	4.74437	2.09159e-06	0.00157864	944.841	850.614	1002.39	1042.44	1502.85	1214.96	1402.15	1345.53
Tshz2	1507.05	0.93103	0.196534	4.73724	2.16652e-06	0.00157864	675.88	1111.34	1085.35	1252.54	2761	1914.49	1631.81	1623.97
Lsm11	1337.59	-0.800844	0.170906	-4.68587	2.78773e-06	0.00192265	1596.38	1321	1403.35	2481.74	693.881	1009.06	1119.38	1075.94
Col6a4	68.3781	-1.39701	0.29866	-4.6776	2.90251e-06	0.00192265	33.6201	69.5266	140.853	158.925	26.8167	24.5447	46.8685	45.8704
Slc25a29	433.091	-0.621474	0.133155	-4.66731	3.05164e-06	0.00193355	559.949	632.257	470.952	442.655	322.917	395.443	346.827	293.731
Bhlhe41	818.101	-0.463735	0.0995954	-4.65619	3.2211e-06	0.00195588	1023.67	1134.15	785.496	849.394	817.908	756.796	584.294	593.096
Igfbp4	1688.2	-0.493514	0.106979	-4.61321	3.96496e-06	0.00229818	2337.18	2421.48	1636.67	1515.62	1543.08	1756.31	1008.45	1286.78
Cobl	442.437	0.637756	0.138652	4.59969	4.23127e-06	0.00229818	296.784	356.324	396.636	333.113	614.548	523.621	490.557	527.912
Ptpn5	2093.32	0.489279	0.106493	4.59446	4.33867e-06	0.00229818	1526.82	1524.15	2117.12	1818.21	2422.44	2093.12	2389.51	2855.23
Arhgdia	4407.13	0.428304	0.0932963	4.59079	4.41563e-06	0.00229818	3799.07	4163.99	3839.34	3189.27	5582.33	5684.83	4436.89	4561.28
Pnpo	731.655	-0.516566	0.113571	-4.54839	5.4057e-06	0.00271646	983.098	1135.24	648.099	701.244	648.069	703.615	513.21	520.669
Car10	623.49	0.543344	0.119865	4.53297	5.81605e-06	0.00282524	439.38	479.082	574.648	539.626	759.805	702.252	814.731	678.398
Scrt2	629.754	-0.510976	0.114856	-4.44884	8.63333e-06	0.0040585	870.645	833.233	564.278	691.367	603.375	599.982	466.342	408.81
Atp1b1	31942.5	-0.411593	0.0934615	-4.40387	1.06335e-05	0.00484257	42306.9	36208.1	33708	33773.7	25909.4	31169.1	26603.3	25861.2
Pou3f1	2104.13	-0.559429	0.127337	-4.3933	1.11643e-05	0.00488693	2847.28	3377.47	1909.73	1943.91	1822.42	2150.39	1151.4	1630.41
Atp2b4	1716.41	0.755958	0.172495	4.3825	1.17326e-05	0.00488693	1355.24	899.5	1671.23	1192.38	2454.84	1480.87	2342.64	2334.56
Ighv1-58	36.2848	7.90329	1.80341	4.38242	1.17369e-05	0.00488693	0	1.08635	0	0	4.46944	163.632	14.0606	107.031
Tmem255a	445.156	0.776108	0.177769	4.36582	1.26645e-05	0.00512666	316.493	275.934	414.783	308.871	713.993	426.806	577.264	527.107
Igfbp6	235.42	0.900532	0.206727	4.35614	1.32379e-05	0.00521393	190.128	332.424	78.636	83.5028	467.057	376.352	200.753	154.511
Chst1	6379.52	-0.352145	0.0811269	-4.34067	1.42047e-05	0.00544749	7406.86	7905.39	6699.61	6636.23	5478.42	5837.55	5632.81	5439.26
Cdsn	19.885	2.24648	0.518031	4.33657	1.44724e-05	NA	8.1152	10.8635	2.5924	7.18304	42.4597	20.4539	32.808	34.604
Dpp10	801.317	0.468107	0.10852	4.31354	1.60657e-05	0.00600324	728.049	682.23	635.137	628.516	1133	1014.52	808.482	780.601
B3gat1	5064.32	-0.411408	0.0958207	-4.29352	1.75862e-05	0.0064071	5935.69	5077.61	6234.71	5886.5	3988.98	4668.95	4491.57	4230.53
Hbegf	226.988	0.738812	0.175435	4.21131	2.539e-05	0.00902458	213.314	186.853	142.582	144.559	341.912	234.538	289.804	262.346
Rab9b	882.998	0.523288	0.124571	4.20071	2.66079e-05	0.00923229	783.696	577.94	841.664	696.755	975.456	1054.06	1084.22	1050.19
Srxn1	1519.4	0.388038	0.0926617	4.18769	2.81807e-05	0.00955065	1312.34	1337.3	1362.74	1251.64	1630.23	1851.76	1773.97	1635.24
Kif5c	22022.6	-0.450366	0.107963	-4.17147	3.02644e-05	0.0100237	26030.1	20277.9	25780.5	29647.1	15507.8	18444	21103.3	19390.3
Dcn	581.329	0.8059	0.196863	4.09372	4.24512e-05	0.0135633	547.196	467.132	384.539	291.811	1217.92	572.71	611.634	557.687
Prph	33.9146	1.60958	0.393371	4.09175	4.28129e-05	0.0135633	33.6201	20.6407	10.3696	7.18304	72.6284	51.8166	46.0874	28.9708
Camta2	11398.5	-0.414982	0.101883	-4.07313	4.63863e-05	0.0143827	13589.5	12199.7	13018.1	13288.6	8154.5	10782	10034.5	10121.3
Lratd2	326.75	-0.764108	0.188675	-4.04986	5.1249e-05	0.0155594	431.265	466.045	450.213	299.892	177.66	284.992	234.343	269.589
Hspa1b	432.736	-0.539226	0.13378	-4.03069	5.56133e-05	0.0165399	524.01	592.062	433.794	501.915	365.377	388.625	285.117	370.987
Fhod3	273.35	0.535892	0.133622	4.0105	6.05914e-05	0.01766	214.473	219.443	236.772	220.878	331.856	332.717	328.08	302.583
Gria4	980.35	0.522058	0.130354	4.00493	6.20349e-05	0.0177262	708.341	590.976	1006.71	945.467	1200.05	984.516	1233.42	1173.32
Gpr165	117.592	0.83288	0.210297	3.9605	7.47928e-05	0.0209607	70.7182	69.5266	116.658	82.6049	147.492	121.36	185.912	146.463
Phactr3	2850.64	0.339453	0.0860084	3.94674	7.92212e-05	0.0217829	2662.94	2459.5	2626.1	2320.12	3081.68	3263.08	3208.15	3183.56
Aldh1a2	177.302	0.709838	0.180068	3.94207	8.07829e-05	0.0218009	153.029	169.471	109.745	109.541	286.044	209.994	214.814	165.777
Meis2	1130.64	0.39678	0.100976	3.92943	8.51465e-05	0.0224099	1003.97	960.336	955.73	985.872	1355.36	1148.15	1245.92	1389.79
Slc26a10	231.969	-0.71165	0.181233	-3.92671	8.61149e-05	0.0224099	207.517	317.215	331.827	292.709	149.726	144.541	233.561	178.653
Slc6a13	229.313	0.754967	0.194341	3.88476	0.000102429	0.0261877	149.552	187.939	195.294	147.252	381.02	253.629	294.49	225.328
Glycam1	22.8003	2.20613	0.573236	3.84854	0.000118822	NA	9.27451	6.51812	5.18479	8.08092	92.7409	23.1811	13.2794	24.1423
Fam131b	2150.24	0.43317	0.112783	3.84074	0.000122662	0.030446	1740.13	1640.39	2255.38	1688.01	2177.74	2489.93	2730.09	2480.22
Lct	1345.41	-0.633688	0.165043	-3.83954	0.000123263	0.030446	1548.84	1376.41	1877.76	1749.07	678.238	1298.14	1198.27	1036.51
Ighv5-4	8.49096	5.30574	1.38225	3.83847	0.000123803	NA	0	1.08635	0	0	55.868	1.3636	1.56228	8.04743
Col5a3	76.2782	1.31672	0.344141	3.8261	0.000130192	0.0316214	30.1422	52.1449	48.3914	43.9961	149.726	43.6351	107.798	134.392
Akap12	562.339	0.491566	0.129195	3.80484	0.000141893	0.0335104	440.539	450.836	507.245	471.387	711.759	511.348	728.805	676.789
Pid1	847.845	-0.431833	0.113531	-3.80367	0.000142568	0.0335104	1030.63	1028.78	847.713	990.361	694.998	782.704	636.631	770.944
Iglc2	211.881	3.8279	1.00821	3.79671	0.000146631	0.0336012	28.9829	20.6407	2.5924	19.7534	204.477	1269.51	19.5285	129.564
Dusp1	637.606	0.720495	0.189847	3.79513	0.000147566	0.0336012	578.498	508.413	368.12	307.973	1392.23	1175.42	397.601	372.596
Zfp941	220.992	0.711759	0.187985	3.78625	0.000152935	0.034288	156.507	158.608	213.441	141.865	290.514	220.903	338.234	247.861
Vav3	283.188	-0.705887	0.187043	-3.77392	0.000160702	0.035025	318.811	334.597	286.892	465.102	221.237	197.721	261.683	179.458
St3gal2	2901.52	0.349553	0.0926357	3.77341	0.000161029	0.035025	2208.49	2198.78	3160.99	2672.99	2954.3	3031.27	3537.79	3447.52
Galnt15	89.2893	0.936702	0.249015	3.76163	0.000168809	0.0361773	76.5147	68.4402	42.3425	54.7707	192.186	111.815	78.1142	90.1312
Cmtm4	2870.97	0.46306	0.123993	3.73456	0.000188046	0.0397159	2109.95	1778.36	3240.49	2634.38	3254.87	3054.45	3455.77	3439.47
Nsg1	4011.19	0.437972	0.117735	3.71999	0.000199228	0.0409257	3545.18	3406.8	3868.72	2779.84	4622.52	5394.39	4377.52	4094.53
Mt2	286.247	0.781524	0.210099	3.71979	0.000199391	0.0409257	318.811	214.011	146.038	113.133	464.822	681.798	196.848	154.511
Fabp7	502.274	0.525867	0.141798	3.70857	0.000208436	0.0421598	411.557	523.622	375.897	333.113	576.558	788.158	528.052	481.236
St6gal1	492.683	0.495814	0.133814	3.70524	0.000211189	0.0421598	455.61	369.36	420.832	388.782	655.891	548.166	495.244	607.581
Dusp16	344.194	0.5393	0.145767	3.69973	0.000215826	0.0425032	215.632	305.265	313.68	288.219	415.658	365.444	404.631	445.023
Inafm2	1489.47	-0.418089	0.113383	-3.6874	0.000226559	0.044022	2104.16	1918.5	1422.36	1407.88	1230.21	1479.5	1090.47	1262.64
Surf4	1652.34	-0.369872	0.100599	-3.67669	0.000236284	0.0453075	1998.66	2139.03	1703.2	1625.16	1420.17	1617.22	1250.61	1464.63
Lpin3	45.983	1.16845	0.319056	3.6622	0.000250059	0.0465826	17.3897	35.8496	31.1087	27.8343	53.6333	44.9987	75.7708	81.2791
Ctps2	568.465	0.417727	0.114109	3.66076	0.000251465	0.0465826	437.061	454.095	520.207	536.034	644.717	673.616	664.752	617.238
Tacr3	42.3332	1.48275	0.405156	3.65969	0.000252524	0.0465826	15.0711	33.6769	15.5544	21.5491	116.206	54.5438	53.8988	28.166
Cpd	2878.42	0.450614	0.123336	3.65356	0.000258625	0.0471057	2028.8	1638.22	3351.1	2858.85	3101.79	2697.19	3565.91	3785.51
Itgb1	1570.67	0.345319	0.0946964	3.64659	0.00026574	0.0471057	1406.25	1555.66	1212.38	1344.13	1993.37	1962.21	1479.48	1611.9
Bsn	11679.2	0.511434	0.140256	3.64643	0.000265904	0.0471057	6741.41	4549.65	15743.6	12434.7	9798.14	8173.39	19077.8	16914.9
Ighv1-82	62.1629	1.99479	0.547396	3.64414	0.000268289	0.0471057	23.1863	91.2536	0	1.79576	272.636	94.0881	4.68685	9.65692
Ube2d2a	1853.82	-0.34209	0.0940394	-3.63773	0.00027505	0.0477179	2494.84	2235.71	1770.61	1788.58	1714.03	2016.76	1441.99	1368.06
Uaca	248.985	0.534562	0.147241	3.63052	0.000282848	0.0484934	243.456	234.652	156.408	182.27	369.846	297.264	260.12	247.861
Col4a6	69.5022	1.18824	0.32939	3.6074	0.000309278	0.0523653	35.9387	33.6769	48.3914	52.9749	146.374	49.0895	91.3936	98.1787
Lpl	1177.2	-0.527801	0.146565	-3.60114	0.000316824	0.0523653	1453.78	995.099	1348.05	1764.33	807.852	894.519	1209.99	943.964
Paip1	1479.2	-0.393038	0.109186	-3.59973	0.000318551	0.0523653	2047.35	1980.42	1253.86	1433.91	1333.01	1741.31	1021.73	1022.02
Plat	899.943	0.389596	0.10826	3.59871	0.000319805	0.0523653	861.37	761.533	757.844	736.261	1156.47	981.789	1038.14	906.141
Trhr	54.1759	1.27357	0.354933	3.58819	0.000332987	0.0536673	23.1863	22.8134	42.3425	40.4046	107.267	54.5438	92.9559	49.8941
Pi4ka	5573.57	0.422281	0.117741	3.58652	0.000335122	0.0536673	3655.32	3033.1	7069.46	5595.59	5301.88	4688.04	7934.06	7311.09
Wfs1	3756.56	-0.333756	0.0931737	-3.58208	0.000340867	0.0539941	4827.38	4231.34	3519.61	4169.75	3521.92	3756.71	2989.43	3036.3
Fam163b	3577.85	-0.476043	0.133039	-3.57823	0.000345923	0.0542057	5220.39	4183.54	3887.73	3399.37	2838.1	3541.26	3234.71	2317.66
Capn5	1378.12	0.550431	0.154178	3.5701	0.000356851	0.0544762	1024.83	831.06	1617.65	1037.95	1582.18	1604.95	1773.97	1552.35
Tnc	219.368	0.76729	0.215039	3.56814	0.000359528	0.0544762	89.2672	115.153	232.451	237.04	283.81	175.904	344.484	276.832
Gng4	461.059	0.453309	0.127218	3.56324	0.000366305	0.0544762	418.512	404.123	377.626	351.071	602.257	594.528	412.443	527.912
Rfk	1229.99	0.38895	0.109199	3.56183	0.000368279	0.0544762	1181.34	1088.53	1106.09	875.433	1452.57	1639.04	1232.64	1264.25
Crispld2	67.2795	0.968533	0.271959	3.56132	0.000368993	0.0544762	39.4167	61.9221	46.6631	30.5279	124.027	104.997	69.5216	61.1605
Cbln4	196.297	0.654663	0.183866	3.56055	0.000370078	0.0544762	158.826	185.766	135.669	121.214	289.396	319.081	216.376	144.049
Cd109	234.664	0.600413	0.168988	3.55299	0.00038088	0.0555057	156.507	168.385	253.191	168.801	250.289	261.81	283.554	334.773
Cdkl2	1175.07	-0.462248	0.130339	-3.54651	0.000390368	0.0563251	1635.79	1198.25	1197.69	1416.85	872.659	1028.15	1070.16	980.982
Utrn	1163.19	0.569166	0.160981	3.53562	0.000406824	0.058124	875.282	653.984	1085.35	1169.94	1651.46	1165.87	1288.88	1414.74
Igkv12-98	18.2047	-6.96201	1.97405	-3.52677	0.000420662	NA	1.15931	71.6993	4.32066	67.341	1.11736	0	0	0
Kctd6	989.79	-0.405534	0.115147	-3.52189	0.000428483	0.060624	1269.45	1223.23	1030.05	1001.14	794.443	831.793	925.653	842.566
Dgcr2	1665.79	-0.289698	0.0824035	-3.51561	0.000438749	0.0614797	1850.27	1901.12	1768.88	1808.33	1503.97	1584.5	1488.08	1421.18
Rgs14	2479.7	-0.420241	0.11963	-3.51284	0.000443348	0.0614916	3199.71	2986.38	2512.9	2673.89	1928.56	2316.75	1807.56	2411.82
Dusp8	3417.24	-0.295605	0.0842087	-3.51038	0.000447462	0.0614916	4568.86	4128.14	3074.58	3316.77	3596.78	3321.72	2674.63	2656.46
Aebp1	525.807	0.692417	0.197382	3.508	0.000451493	0.0614916	435.902	386.742	444.164	342.092	907.297	419.988	653.035	617.238
Ranbp3l	179.95	0.652383	0.1862	3.50368	0.000458879	0.0619189	133.321	126.017	161.593	139.171	248.054	194.994	256.996	179.458
Cdh24	530.19	-0.545936	0.156089	-3.4976	0.000469465	0.0627662	446.336	542.09	616.99	893.39	268.167	354.535	565.547	554.468
Fbxo33	1175.09	-0.386263	0.110542	-3.49428	0.000475335	0.0628006	1561.6	1423.12	1163.12	1163.65	1041.38	1334.96	811.606	901.312
Vim	3050.54	1.09024	0.312157	3.4926	0.000478341	0.0628006	1866.5	2362.82	1252.99	2292.29	6181.24	3216.72	2999.58	4232.14
Gabbr2	6893.61	0.469371	0.134834	3.4811	0.000499366	0.0646742	5149.67	3871.76	8473.68	5840.71	6984.62	6605.26	9597.11	8626.04
Ighv5-12	6.65317	4.53237	1.30204	3.48098	0.000499584	NA	0	1.08635	0	0	1.11736	1.3636	7.81142	41.8466
Slc1a1	2856.66	-0.348467	0.100201	-3.47767	0.000505794	0.0646742	2789.31	2349.78	3739.1	3833.05	1796.72	1945.85	3377.66	3021.81
Nacc1	2741.65	0.327412	0.0941488	3.4776	0.000505926	0.0646742	2269.94	2311.76	2836.94	2312.94	2996.76	2860.82	3268.3	3075.73
Banp	731.791	-0.383346	0.110392	-3.47257	0.000515495	0.0653244	806.883	804.987	914.251	785.645	545.272	644.981	681.156	671.156
Epb41l3	3010.81	0.361153	0.104342	3.46123	0.000537713	0.0675526	2180.67	2195.52	3233.58	3015.08	3167.72	3302.63	3392.5	3598.81
Igkv6-20	6.28367	5.25653	1.51909	3.46032	0.000539532	NA	0	0	0	0.89788	15.643	0	2.34343	31.385
Ptgds	9122.67	0.533132	0.154147	3.45859	0.000543005	0.0676343	8097.81	11038.4	5700.68	4834.19	16819.6	11679.2	8838.62	5972.8
Dgke	1851.85	0.316931	0.0917727	3.45344	0.000553489	0.0683559	1450.3	1398.14	2018.61	1740.99	1863.76	1787.67	2355.14	2200.17
Cfh	874.747	0.430768	0.125069	3.44423	0.000572691	0.0701161	928.611	756.102	697.354	613.252	1127.42	923.154	966.272	985.81
Apod	3503.62	0.367378	0.106733	3.44203	0.000577364	0.0701161	3877.91	3577.36	2124.04	2661.32	4972.25	4641.68	2783.99	3390.38
Col23a1	167.173	0.832332	0.242233	3.43607	0.000590209	0.0710836	159.985	110.808	136.533	74.524	305.039	170.449	179.663	200.381
Trmt1l	723.139	-0.351735	0.102554	-3.42977	0.000604098	0.0710953	860.211	793.038	747.474	844.007	629.074	632.708	643.661	634.942
Itih5	907.954	0.53454	0.155992	3.42671	0.000610934	0.0710953	816.157	519.277	860.675	777.564	1195.58	844.066	1083.44	1166.88
Doc2b	3290.19	-0.400598	0.116908	-3.42662	0.000611144	0.0710953	3946.31	3665.35	4025.99	3338.32	2367.69	3276.72	2866.01	2835.11
Gm44210	105.752	-0.67488	0.197092	-3.42418	0.000616651	0.0710953	125.206	112.981	133.076	149.048	84.9194	74.9978	79.6765	86.1075
Zfp648	18.719	1.65014	0.481947	3.4239	0.00061729	NA	8.1152	15.2089	7.77719	4.4894	45.8118	32.7263	19.5285	16.0949
Pdpn	336.897	0.589882	0.172305	3.42347	0.000618263	0.0710953	208.677	297.661	246.278	324.135	463.705	319.081	415.567	420.076
Tafa1	1231.7	-0.485191	0.141749	-3.4229	0.000619578	0.0710953	1665.93	1312.31	1257.31	1512.93	820.143	1236.78	1035.79	1012.37
Gm2824	154.251	0.657952	0.192352	3.42056	0.000624926	0.0711488	71.8775	86.9082	162.457	167.904	168.721	147.268	214.814	214.062
Nek9	1672.47	0.337381	0.0988907	3.41166	0.000645685	0.0729424	1188.3	1276.46	1754.19	1722.13	1815.71	1558.59	2011.44	2052.9
Adamts1	587.438	0.494672	0.145211	3.40657	0.000657838	0.0732009	447.495	399.778	631.68	478.57	743.045	531.802	716.307	750.825
Wnt4	278.192	0.636166	0.186751	3.4065	0.00065802	0.0732009	231.863	206.407	227.267	206.512	443.592	244.084	363.231	302.583
Npy2r	1374.99	-0.524532	0.154475	-3.39557	0.000684856	0.0756091	1742.45	1353.6	1317.8	2075.9	978.808	1202.69	1287.32	1041.34
Sdc2	860.66	0.323831	0.0954769	3.39172	0.000694562	0.0761041	809.201	777.829	731.055	738.057	1035.79	988.607	862.381	942.354
Slc20a2	1177.15	0.435754	0.1288	3.38318	0.000716513	0.0779234	863.689	856.046	1296.2	1004.73	1441.4	1089.51	1388.09	1477.51
Angpt2	45.073	1.00789	0.298198	3.37994	0.00072501	0.0782635	25.5049	34.7633	29.3805	29.63	55.868	72.2706	63.2725	49.8941
Cracdl	8638.61	-0.377378	0.111903	-3.37236	0.000745278	0.0798598	10430.3	9565.34	9795.8	9144.01	6037.1	7235.24	8422.27	8478.77
D8Ertd738e	625.84	0.587906	0.174518	3.36873	0.000755148	0.0803268	417.353	656.157	540.082	374.416	735.223	1010.42	613.977	659.085
Cux2	538.354	0.491317	0.146755	3.34788	0.000814328	0.0852593	355.909	498.636	482.185	453.429	731.871	556.347	652.253	576.196
Tspan5	4038.68	-0.361077	0.107901	-3.34636	0.000818786	0.0852593	5051.13	4457.31	4123.64	4536.09	3137.55	4187.6	3384.69	3431.42
R3hdm2	3334.28	0.331641	0.0991076	3.34627	0.00081907	0.0852593	2611.93	2437.78	3731.32	3078.83	3540.92	3282.18	3908.05	4083.27
Adcy3	933.564	0.425704	0.127337	3.34311	0.000828437	0.0856227	657.331	618.135	1090.53	851.19	1012.33	962.699	1182.65	1093.65
Igdcc4	1625.84	0.503457	0.150705	3.34069	0.000835718	0.085767	1100.19	1048.33	1609.88	1687.12	2224.66	1399.05	1920.83	2016.69
Chrna5	146.389	-0.638361	0.191269	-3.3375	0.000845362	0.0858496	184.331	145.571	187.517	193.044	101.68	77.725	146.855	134.392
Cd151	581.512	0.495153	0.148403	3.33653	0.000848305	0.0858496	517.054	587.717	410.463	417.514	951.991	593.164	583.513	590.681
Fxyd6	1239.08	0.494343	0.14842	3.3307	0.00086629	0.0864774	1050.34	1343.82	1034.37	679.695	1857.05	1573.59	1313.1	1060.65
Shisa2	146.937	-0.79183	0.237739	-3.33067	0.000866376	0.0864774	151.87	216.184	130.484	245.121	88.2715	98.1789	108.579	136.806
Gdf10	306.864	-0.474713	0.142783	-3.32471	0.000885095	0.086973	421.99	356.324	324.914	328.624	261.462	241.356	280.43	239.813
Cabp7	6546.95	0.353974	0.106516	3.32321	0.000889885	0.086973	6035.39	6472.49	5713.64	4734.52	7204.74	9193.36	6288.19	6733.29
Eml1	1046.01	0.443481	0.133454	3.32309	0.000890268	0.086973	648.057	804.987	1173.49	949.059	1183.28	1123.6	1180.31	1305.29
Trim66	408.713	0.548107	0.165016	3.32154	0.000895214	0.086973	302.581	329.165	329.234	367.233	567.619	331.354	546.799	495.722
Tceal6	741.519	0.546732	0.164739	3.31877	0.000904154	0.0872598	551.834	708.302	724.142	422.901	861.485	1034.97	861.599	766.92
Slc35c2	1206.29	-0.394218	0.118985	-3.31316	0.000922479	0.0884426	1525.66	1793.57	1017.95	1187	1074.9	1134.51	963.929	952.816
Nudt11	711.596	-0.365296	0.11055	-3.30435	0.000951986	0.0906751	968.027	844.096	669.702	720.1	658.125	766.341	556.173	510.207
Slc45a1	787.324	0.435732	0.132229	3.29529	0.000983195	0.092197	507.78	698.525	807.963	667.125	825.729	916.336	982.676	892.46
Ntn5	87.8413	1.16969	0.354965	3.29524	0.000983393	0.092197	26.6642	70.6129	83.8208	35.0173	164.252	94.0881	142.168	86.1075
Tmsb10	1720.82	0.302843	0.0919709	3.29281	0.0009919	0.092197	1674.05	1730.56	1405.94	1362.08	1909.57	2158.57	1670.86	1854.93
Dusp22	494.115	-0.438966	0.133326	-3.29243	0.00099327	0.092197	620.233	576.853	489.963	586.316	379.903	511.348	410.881	377.425
Lefty1	267.073	-0.599852	0.182877	-3.28009	0.00103776	0.0957052	374.458	390.001	237.636	291.811	169.839	282.264	177.319	213.257
Bglap3	26.4274	1.73399	0.528703	3.27971	0.00103915	NA	6.95588	32.5906	1.72826	10.7746	53.6333	51.8166	26.5588	27.3613
Adgrg1	1520.67	0.318375	0.0971233	3.27805	0.00104526	0.0957052	1509.43	1517.63	1227.93	1160.06	2076.06	1699.04	1516.98	1458.19
Sptbn2	27863.2	0.314263	0.0959638	3.2748	0.00105736	0.0957052	18491.1	16936.2	34963.6	30281.9	23674.6	24776.5	38218.1	35563.2
Cav2	697.442	0.421088	0.128621	3.27387	0.00106087	0.0957052	809.201	637.689	413.055	511.792	1096.13	929.972	601.479	580.22
Podxl	609.399	0.431227	0.131799	3.27185	0.00106848	0.0957052	608.64	726.77	344.789	393.271	1025.74	790.886	529.614	455.485
Ak3	1612.76	0.304859	0.0931915	3.27132	0.00107047	0.0957052	1498.99	1465.49	1457.79	1334.25	1871.58	2042.67	1641.96	1589.37
Mzt1	1504.81	0.430091	0.131591	3.26838	0.00108163	0.0957546	1325.1	1302.54	1349.77	1125.04	1613.47	2307.2	1544.32	1471.07
Nup93	503.947	-0.41201	0.126085	-3.26772	0.00108416	0.0957546	522.851	489.945	587.61	692.265	364.26	329.99	556.173	488.479
Smim13	4764.39	-0.413517	0.126616	-3.2659	0.00109116	0.0957921	6209.29	5016.78	4902.22	5602.77	3723.05	5247.12	3893.99	3519.95
Gpsm2	340.59	-0.437779	0.134161	-3.26308	0.0011021	0.0961726	444.017	396.519	377.626	345.684	288.279	358.626	248.403	265.565
Pip5k1a	1677.16	-0.340942	0.104569	-3.26044	0.00111238	0.096492	1994.02	1729.47	1852.7	1911.59	1273.79	1426.32	1705.23	1524.18
Pear1	139.539	0.65989	0.20272	3.25518	0.00113322	0.0977188	137.958	153.176	71.7229	75.4219	261.462	166.359	135.138	115.078
Neurod2	4888.7	-0.335477	0.103333	-3.24658	0.00116802	0.0998025	6193.06	5933.66	4904.81	4840.47	4030.32	4850.31	4538.43	3818.51
Timp2	5442.47	0.447196	0.137872	3.24357	0.00118044	0.0998025	5208.8	4720.2	4425.22	4072.78	8442.78	5042.58	5791.39	5836
Igkv16-104	21.9169	4.28777	1.32226	3.24276	0.00118378	NA	6.95588	2.17271	0	0.89788	2.23472	137.723	13.2794	12.0711
Trp53inp2	3836.84	0.335264	0.103398	3.24248	0.00118494	0.0998025	3544.02	3280.79	3611.21	3098.58	4403.52	5000.31	3668.24	4088.1
Hpcal4	19246.4	0.328761	0.101398	3.24229	0.00118572	0.0998025	17483.6	15896.6	19449	15414.8	21109.2	22939.8	21952.4	19725.9
Nat8l	8763.55	-0.254631	0.0785687	-3.24088	0.00119163	0.0998025	10413	10650.6	8160.86	8959.94	8229.36	8924.73	7414.6	7355.35
Cyp26b1	500.906	-1.18023	0.36477	-3.23556	0.00121405	0.101099	547.196	544.263	677.479	1030.77	178.778	409.079	398.382	221.304
Dhcr24	1303.22	0.567969	0.175795	3.23087	0.00123416	0.10219	897.309	987.495	1546.8	775.768	1355.36	1559.95	1823.19	1479.92
Fbxl5	2296.74	-0.303543	0.0940797	-3.22644	0.0012534	0.103032	2694.25	2571.4	2316.74	2569.73	1900.63	2273.11	2018.47	2029.56
Ube2d1	910.134	-0.316664	0.0981818	-3.22529	0.00125847	0.103032	1169.75	1123.29	851.17	907.757	880.48	839.975	753.802	754.849
Calcoco1	1639.74	-0.275649	0.0855589	-3.22175	0.00127412	0.103497	1745.93	1732.73	1941.7	1761.64	1379.94	1445.41	1564.63	1545.91
Alas1	1304.67	-0.317066	0.0984433	-3.22079	0.00127836	0.103497	1597.53	1729.47	1179.54	1301.03	1280.5	1244.96	988.926	1115.37
Tmem65	1671.24	-0.333199	0.103512	-3.21893	0.0012867	0.103597	2065.9	1997.8	1553.71	1813.72	1632.46	1772.67	1162.34	1371.28
Kif3b	1959.6	-0.290001	0.0903012	-3.21149	0.00132048	0.105059	2108.79	1902.2	2326.24	2291.39	1625.76	1805.4	1848.96	1768.02
Nacad	782.05	0.408404	0.12719	3.21098	0.00132282	0.105059	539.081	634.43	841.664	681.491	929.644	744.523	930.34	955.23
Mfsd14b	1093.9	-0.338033	0.1053	-3.21019	0.00132649	0.105059	1380.74	1305.8	1058.56	1134.92	983.277	1184.96	794.421	908.555
Mdh2	4814.04	-0.348229	0.108555	-3.20787	0.00133724	0.105325	6097.99	7023.27	4490.89	4024.3	4304.07	5626.2	3574.51	3371.07
Gprin2	68.4314	0.779912	0.24324	3.20635	0.0013443	0.105325	46.3726	32.5906	58.761	64.6473	74.8632	69.5434	96.8616	103.812
Pip5k1b	1062.84	-0.423621	0.132644	-3.19368	0.00140471	0.109469	1173.23	1318.83	1314.34	1060.4	712.876	968.153	953.774	1001.1
1810055G02Rik	299.162	0.414958	0.130348	3.18346	0.00145524	0.112741	221.429	257.466	278.25	268.466	334.091	331.354	356.201	346.04
Hs2st1	1356.28	0.304547	0.0957065	3.18209	0.00146216	0.112741	1195.25	1028.78	1380.02	1250.75	1369.88	1374.5	1680.24	1570.86
Nes	248.141	0.58572	0.184371	3.17686	0.00148881	0.113729	208.677	217.271	157.272	212.798	341.912	218.175	302.302	326.726
Gabra3	1117.48	0.362084	0.113988	3.17651	0.00149058	0.113729	1005.13	862.564	1046.46	993.055	1438.04	1244.96	1205.3	1144.34
Sqstm1	8053.72	-0.24532	0.0773137	-3.17305	0.00150845	0.114493	9625.79	10017.3	7668.3	7631.08	7830.46	8772.01	6574.09	6310.8
Limk2	1925.87	0.273369	0.0862845	3.16823	0.00153373	0.115746	1636.95	1809.86	1777.52	1751.76	2201.2	1997.67	2109.86	2122.11
Mmp17	5524.16	0.420304	0.132781	3.16541	0.00154867	0.115746	3905.73	4359.53	6437.78	4240.69	5205.78	6295.72	7330.24	6417.83
Bhlhe40	2300.47	-0.305586	0.09654	-3.16538	0.00154878	0.115746	2533.1	2622.46	2521.54	2475.45	2061.53	2425.84	1808.34	1955.53
Ttl	1313.91	0.285423	0.0903352	3.1596	0.00157987	0.116751	1170.91	1111.34	1267.68	1184.3	1290.55	1397.69	1563.85	1524.99
Ighv6-3	5.76495	4.22856	1.33848	3.15923	0.00158187	NA	0	0	0	1.79576	1.11736	5.45438	2.34343	35.4087
Rasgrp1	14563.3	-0.304319	0.0963884	-3.15721	0.00159285	0.116751	14973.7	12701.6	18104.4	18618.4	10100.9	12459.2	14693.3	14854.8
Serpind1	51.5996	0.891681	0.282509	3.15629	0.00159789	0.116751	33.6201	39.1087	40.6142	30.5279	61.4548	83.1793	67.9593	56.332
Adam19	330.76	0.468648	0.148543	3.15497	0.00160517	0.116751	208.677	165.126	373.305	378.007	298.335	280.901	420.254	521.474
Crlf2	351.885	0.448849	0.142309	3.15405	0.00161022	0.116751	295.625	362.842	279.979	249.611	505.047	418.624	319.487	383.862
Nfic	1964.13	0.402051	0.127472	3.15403	0.0016103	0.116751	1718.1	1507.86	1942.57	1604.51	2590.04	1793.13	2277.81	2279.03
Nhlh2	63.5744	-0.81831	0.259743	-3.15046	0.00163011	0.117602	81.152	76.0447	69.9947	96.971	34.6382	43.6351	55.4611	50.6988
Kdm4b	1961.1	-0.254297	0.0807887	-3.14768	0.00164569	0.118141	1947.65	1985.85	2305.5	2291.39	1583.3	1674.5	1997.38	1903.22
S100pbp	849.99	-0.381983	0.121508	-3.14367	0.00166841	0.119185	968.027	738.72	1082.76	1062.19	615.666	752.705	794.421	785.429
Adcy8	482.184	0.455061	0.144913	3.14022	0.00168819	0.11994	384.892	378.051	451.941	412.127	681.59	479.986	499.931	568.953
A830082K12Rik	275.313	0.444109	0.141483	3.13897	0.00169544	0.11994	235.341	206.407	249.734	240.632	289.396	353.171	315.581	312.24
Atf3	77.7495	1.26557	0.403765	3.13443	0.0017219	0.121224	56.8064	46.7132	17.2826	43.9961	273.753	83.1793	37.4948	62.77
Slc35d3	25.6912	-1.52428	0.486702	-3.13186	0.00173701	NA	40.576	44.5405	44.9348	21.5491	7.82152	24.5447	5.46799	16.0949
Slc25a23	7489.82	0.342575	0.109413	3.13103	0.00174193	0.122021	6085.24	5014.6	8450.34	7027.71	7728.78	7719.32	9486.19	8406.35
Herc3	3816.45	-0.290741	0.0928982	-3.12968	0.00174998	0.122021	4136.43	3382.9	4589.4	4680.65	2921.9	3149.91	3954.14	3716.3
Spock2	16956.6	0.306676	0.0981321	3.12514	0.00177721	0.12248	14442.7	13190.5	18427.6	14665.1	18023	17334	20864.3	18705.4
Gldn	67.3426	0.862964	0.276231	3.12407	0.00178368	0.12248	34.7794	42.3678	44.9348	70.0346	92.7409	55.9074	106.235	91.7407
Samd1	539.172	-0.348047	0.111443	-3.12309	0.00178963	0.12248	753.554	740.893	489.099	437.267	610.079	539.984	381.978	360.525
Stxbp1	15496.4	-0.261081	0.0836167	-3.12236	0.00179409	0.12248	17735.2	15834.7	16530.8	17453.9	13291	13732.8	15473.6	13918.8
Chrdl1	143.71	0.890754	0.285374	3.12136	0.00180016	0.12248	124.047	58.663	84.6849	133.784	269.284	154.086	132.794	192.334
Srl	280.07	-0.475035	0.15232	-3.11867	0.00181671	0.12248	290.988	288.97	356.886	366.335	182.13	265.901	237.467	251.885
Pbx2	1051.93	-0.298703	0.0957872	-3.11841	0.00181832	0.12248	1180.18	1201.51	1151.89	1106.19	916.236	1040.42	868.63	950.402
Brsk1	5211.42	0.272144	0.0872951	3.11752	0.00182379	0.12248	4503.94	5213.41	4787.29	4379.86	6134.31	5634.38	5609.38	5428.8
Fndc5	1836.55	-0.359891	0.115545	-3.11473	0.0018411	0.123075	2199.22	2059.72	1916.64	2083.08	1343.07	1879.04	1575.56	1636.04
Cadm1	3409.52	0.337345	0.10886	3.09888	0.00194255	0.128908	3146.38	2708.28	3157.54	3025.86	4482.85	3628.53	3703.39	3423.38
Sorcs1	249.851	0.560482	0.18102	3.09624	0.00195989	0.128908	197.083	145.571	232.451	236.142	319.565	223.63	274.181	370.182
Slc25a11	1918.16	-0.320632	0.103561	-3.09608	0.00196096	0.128908	2356.89	2806.05	1772.33	1602.72	1845.88	2194.03	1415.43	1351.97
Tmcc1	2047.6	-0.354956	0.114662	-3.09566	0.00196374	0.128908	2515.71	2016.27	2325.38	2333.59	1581.07	2067.21	1813.81	1727.78
Pgrmc2	1877.48	0.308712	0.0998495	3.09178	0.00198964	0.130022	1584.78	1594.77	1875.17	1635.94	1947.56	1708.59	2266.09	2406.99
Drd5	229.832	-0.544383	0.176292	-3.08796	0.00201534	0.130079	300.262	309.611	245.413	238.836	147.492	203.176	174.976	218.89
Btbd16	33.0406	1.20517	0.390283	3.08795	0.00201544	0.130079	24.3456	9.77717	19.0109	26.9364	58.1028	39.5443	36.7137	49.8941
Hacd3	3660.6	-0.278956	0.0903751	-3.08665	0.00202427	0.130079	4226.86	4155.3	3687.25	3986.59	3092.85	3732.16	3155.03	3248.75
Dcakd	1232.9	-0.359989	0.116638	-3.08636	0.0020262	0.130079	1628.84	1530.67	1246.08	1160.96	973.221	1216.33	1083.44	1023.63
Kctd13	2698.41	-0.310467	0.100707	-3.08286	0.00205021	0.131043	3683.14	3482.85	2505.12	2359.63	2416.85	2768.1	2175.48	2196.14
Gpr146	479.267	0.345578	0.112258	3.07842	0.002081	0.13243	498.505	456.268	379.354	352.867	633.543	595.891	442.907	474.798
Socs3	105.604	1.02318	0.332733	3.07507	0.00210455	0.133346	66.0809	79.3038	26.7881	103.256	213.416	126.814	112.484	116.688
Rab15	4131.95	0.420831	0.137266	3.06581	0.00217083	0.13695	3527.79	3685.99	4146.97	2746.61	4710.79	5543.02	4874.33	3820.12
Poldip2	1590.63	-0.31591	0.10326	-3.05938	0.00221796	0.13932	2031.12	1941.31	1501	1586.55	1401.17	1752.22	1329.5	1182.17
Nckipsd	1890.59	-0.318756	0.104301	-3.05612	0.00224222	0.14024	2544.69	2298.72	1747.27	1844.25	1769.9	1715.4	1706.01	1498.43
Zfp706	5421.93	-0.326068	0.106793	-3.05329	0.00226349	0.140965	7376.72	6145.5	5102.7	5570.45	4525.31	5443.47	4787.62	4423.67
Ccdc57	124.03	0.660313	0.216399	3.05137	0.00227799	0.141264	66.0809	71.6993	145.174	107.746	154.196	114.542	171.851	160.949
Kcnh1	1396.49	-0.323065	0.106003	-3.0477	0.00230599	0.142395	1414.36	1112.43	1941.7	1746.38	1005.62	1043.15	1494.32	1413.93
9230009I02Rik	16.7862	-1.69334	0.555707	-3.04718	0.00230996	NA	27.8235	14.1226	16.4185	43.9961	8.93888	9.54517	7.81142	5.6332
Gem	90.484	0.709389	0.233073	3.04363	0.00233741	0.143328	74.1961	86.9082	59.6251	43.9961	168.721	154.086	68.7405	67.5984
Etv1	2502.9	-0.327089	0.107482	-3.0432	0.00234078	0.143328	2627.01	2211.81	3002.86	3335.62	2082.76	2140.85	2135.64	2486.66
Atp6v1b2	13271.5	-0.310795	0.102283	-3.03858	0.002377	0.144937	17191.5	16676.6	11709	13381.1	11687.6	14151.4	11547.6	9827.52
Syndig1	639.7	-0.427869	0.140909	-3.03649	0.00239346	0.145333	792.971	763.706	661.061	720.1	459.235	608.164	472.591	639.771
Cdkn1a	406.425	0.71044	0.234133	3.03435	0.00241055	0.145763	360.547	382.396	146.038	359.152	604.492	410.442	449.157	539.178
Dclk2	2895.57	-0.262104	0.0864463	-3.03198	0.00242954	0.146304	3079.14	3150.42	3040.02	3351.79	2458.19	2440.84	2912.88	2731.3
Tmem127	2240.62	0.318238	0.105108	3.02773	0.00246399	0.147493	1845.63	1785.96	2378.09	1981.62	2514.06	2540.38	2502	2377.21
Cpne8	573.608	-0.41662	0.13765	-3.02665	0.0024728	0.147493	663.128	499.722	668.838	785.645	412.306	411.806	510.867	636.552
Iqsec3	4553.1	0.38512	0.127278	3.02582	0.00247964	0.147493	3096.53	2765.85	5765.49	4424.75	4761.07	4115.33	6124.15	5371.66
Tle4	1380.61	-0.348033	0.115219	-3.02062	0.0025226	0.149439	1527.98	1443.76	1494.08	1705.97	1260.38	1405.87	1163.12	1043.75
Gm47171	14.3903	1.73856	0.575622	3.02032	0.00252509	NA	6.95588	1.08635	8.64132	9.87668	8.93888	17.7267	28.9022	32.9945
Necab1	1175.67	0.487879	0.16177	3.01587	0.00256239	0.150612	1183.66	727.856	1038.69	931.999	1507.32	1711.31	1234.2	1070.31
Ccdc149	1282.91	0.295205	0.0979211	3.01473	0.0025721	0.150612	1112.94	1024.43	1321.26	1152.88	1349.77	1356.78	1550.57	1394.62
Golm1	1341.97	0.460116	0.152694	3.01332	0.00258407	0.150612	1035.27	875.6	1580.5	1036.15	1115.13	1587.23	1849.74	1656.16
Camk2n1	18730.1	0.382181	0.126841	3.01307	0.00258618	0.150612	20238.1	22670	12618.9	9482.51	23691.4	32441.3	15472.1	13226.8
Sgsm2	2789.37	0.321325	0.106737	3.01043	0.00260875	0.150612	2261.82	2250.92	3020.14	2393.75	3026.93	2694.47	3606.53	3060.44
Tmem130	2431.11	0.288644	0.095897	3.00994	0.00261297	0.150612	1912.87	1988.03	2668.44	2205.19	2530.82	2530.83	2836.33	2776.36
Minar2	611.569	0.438449	0.145677	3.00974	0.00261475	0.150612	600.525	623.566	512.43	352.867	867.072	679.071	665.533	591.486
Rabggta	861.2	-0.311144	0.103471	-3.00708	0.00263769	0.151335	1049.18	1149.36	754.387	861.067	934.113	846.793	670.22	624.481
Rims3	1324.24	0.383087	0.127745	2.99883	0.00271017	0.154884	1128.01	1569.78	957.458	926.612	2041.42	1592.68	1201.4	1176.53
Smarcd1	1673.76	0.341331	0.113938	2.99576	0.00273761	0.15584	1370.31	1433.99	1761.1	1342.33	1955.38	1876.31	1933.33	1717.32
Abca8b	607.276	0.389097	0.130211	2.98821	0.00280618	0.158517	393.007	353.065	707.724	683.287	616.783	518.166	824.886	761.287
Thbs2	197.412	0.745073	0.24934	2.98819	0.00280639	0.158517	127.525	127.103	176.283	162.516	354.203	137.723	218.72	275.222
Cplx1	11642.8	-0.281559	0.0943182	-2.9852	0.00283392	0.159454	14089.1	13949.9	10398.1	12633.2	10944.5	12416.9	9805.67	8905.29
Dclk3	530.902	-0.500445	0.167736	-2.98352	0.0028495	0.159675	658.49	570.335	698.218	558.481	299.453	522.257	451.5	488.479
Wee1	611.132	-0.44036	0.147652	-2.98242	0.00285976	0.159675	802.245	701.784	540.946	773.075	445.827	571.347	545.237	508.598
Mat1a	5.55617	3.23334	1.08625	2.97661	0.0029145	NA	3.47794	2.17271	0	0	13.4083	14.9996	2.34343	8.04743
Atg4c	886.974	-0.308954	0.103823	-2.97578	0.00292242	0.161521	1006.28	889.723	1035.23	993.953	702.82	801.794	873.317	792.672
Brinp2	1851.2	-0.270559	0.0909577	-2.97456	0.00293408	0.161521	1896.64	1753.37	2071.32	2378.48	1477.15	1583.13	1838.81	1810.67
Snrpert	42.9792	-0.988636	0.332486	-2.97347	0.00294455	0.161521	85.7892	45.6268	48.3914	49.3834	40.225	24.5447	27.34	22.5328
Fosb	275.894	0.593948	0.199789	2.97288	0.00295021	0.161521	255.049	162.953	264.424	185.861	392.194	409.079	265.588	272.003
Mboat7	2248.52	0.328694	0.110593	2.97209	0.00295781	0.161521	1859.54	1982.59	2338.34	1795.76	2673.84	2305.84	2630.89	2401.35
Pde1c	158.794	0.678493	0.228341	2.9714	0.00296443	0.161521	100.86	64.0948	195.294	141.865	191.069	163.632	216.376	197.162
Anxa2	277.303	0.500092	0.168345	2.97064	0.00297179	0.161521	324.608	298.747	145.174	175.087	373.198	338.172	262.464	300.974
Col5a1	216.793	0.880556	0.296519	2.96964	0.00298149	0.161521	89.2672	158.608	184.924	183.167	450.296	147.268	288.241	232.571
Gm38604	12.4828	1.79585	0.605128	2.96772	0.00300022	NA	4.63726	14.1226	2.5924	2.69364	25.6993	23.1811	14.0606	12.8759
Nol6	3093.89	-0.268442	0.0906529	-2.9612	0.0030644	0.164988	3413.02	3061.34	3683.79	3367.95	2673.84	2792.64	3070.67	2687.84
Cables2	621.898	0.426393	0.144025	2.96054	0.003071	0.164988	474.159	466.045	642.05	542.319	846.959	677.707	674.907	651.037
Hey1	1105.1	-0.299109	0.101061	-2.9597	0.00307944	0.164988	1385.38	1580.64	946.224	993.055	1146.41	1092.24	863.162	833.714
Map7d2	3359.95	-0.28674	0.0970405	-2.95484	0.00312826	0.166949	3851.24	3337.28	3671.7	3898.59	2577.75	3068.09	3302.67	3172.3
Trim2	12068.3	-0.334747	0.113387	-2.95226	0.00315461	0.166949	13045.8	9855.39	14405.1	16633.2	8414.84	10272	12039.7	11880.4
Gmpr	1131.1	-0.3096	0.104916	-2.95093	0.00316815	0.166949	1423.64	1612.15	989.431	1010.11	1071.55	1205.42	910.03	826.471
Ccne1	266.24	-0.486502	0.164939	-2.94959	0.00318194	0.166949	411.557	322.647	267.881	249.611	201.125	241.356	227.312	208.428
Hspa2	1566.46	-0.267137	0.0905908	-2.94883	0.00318979	0.166949	1772.59	1847.89	1643.58	1587.45	1376.59	1416.78	1431.83	1454.98
Scd3	80.7719	0.675158	0.228964	2.94875	0.00319061	0.166949	71.8775	56.4903	63.0816	54.7707	118.44	117.269	77.333	86.9123
Ighv9-2	3.50905	5.02786	1.70526	2.94844	0.00319385	NA	0	0	0	0	5.5868	0	1.56228	20.9233
Rims4	1364.8	0.35559	0.120612	2.94821	0.00319624	0.166949	1054.98	1061.37	1437.92	1245.36	1595.59	1625.41	1441.21	1456.59
Mindy3	1229.32	-0.352565	0.119846	-2.94181	0.00326298	0.16943	1595.22	1427.47	1188.18	1311.8	989.982	1276.33	1121.72	923.845
Gm5417	56.0984	1.41597	0.481754	2.93919	0.00329074	0.16943	8.1152	10.8635	32.837	100.563	84.9194	42.2715	99.205	70.0127
Dcun1d4	2344.31	-0.306748	0.104403	-2.93811	0.00330222	0.16943	2746.42	2355.21	2561.29	2705.31	1874.93	2168.12	2371.55	1971.62
Ttll11	1003.78	-0.289426	0.0985082	-2.93809	0.00330237	0.16943	1176.7	1263.43	1028.32	956.242	927.409	974.971	893.626	809.572
Nudt18	605.201	-0.44829	0.152634	-2.93702	0.00331387	0.16943	772.103	883.205	617.854	538.728	427.949	624.527	523.365	453.875
Ndrg3	9262.87	-0.294932	0.100484	-2.93512	0.00333419	0.16943	11501.6	9467.56	9765.55	10097.6	7451.68	9137.46	8468.36	8213.21
Stab1	508.512	0.358667	0.122226	2.93445	0.00334134	0.16943	442.858	403.037	496.876	440.859	614.548	490.895	583.513	595.51
Epop	1217.29	-0.327736	0.111739	-2.93305	0.00335649	0.16943	1660.14	2128.17	803.642	856.577	1453.69	1467.23	638.193	730.707
Pik3r3	996.592	-0.308919	0.105327	-2.93296	0.00335748	0.16943	1255.54	1026.6	1062.02	1067.58	981.043	874.065	831.135	874.756
Iglc3	45.9699	3.06608	1.04547	2.93273	0.00335999	0.16943	9.27451	13.0362	0	2.69364	282.692	50.453	1.56228	8.04743
Mrps34	504.249	-0.356309	0.121621	-2.92967	0.0033932	0.169942	791.812	864.737	324.049	308.871	556.446	657.253	276.524	254.299
Fbxo46	268.166	0.425702	0.145308	2.92965	0.00339347	0.169942	192.446	234.652	255.783	232.551	322.917	290.446	289.804	326.726
Cybrd1	151.886	0.692519	0.236471	2.92855	0.00340545	0.169958	106.657	102.117	105.424	151.742	250.289	119.996	192.161	186.7
Tmem260	596.605	0.360461	0.123235	2.92499	0.00344465	0.170942	457.929	420.419	666.246	554.89	641.365	609.527	676.469	745.997
Gm17322	93.1512	-0.680828	0.232791	-2.92463	0.00344864	0.170942	156.507	121.672	89.0056	91.5837	81.5673	92.7245	70.3028	41.8466
Vip	342.346	0.38139	0.130479	2.92299	0.00346685	0.171263	348.954	371.533	208.256	249.611	501.695	503.167	283.554	272.003
Casc3	1333.87	-0.274292	0.0939335	-2.92006	0.00349961	0.172297	1344.8	1241.7	1588.27	1675.44	1134.12	1111.33	1353.72	1221.6
Mpp1	784.244	-0.372684	0.127748	-2.91734	0.00353029	0.173222	1023.67	984.236	708.588	828.743	625.722	872.701	591.324	638.966
Aloxe3	154.888	0.670579	0.230026	2.91524	0.00355417	0.173445	102.02	108.635	141.718	127.499	251.406	124.087	217.157	166.582
Rprm	404.115	0.455953	0.156424	2.91485	0.00355865	0.173445	376.777	486.686	291.212	223.572	583.262	494.985	431.19	345.235
Plk2	4807.27	-0.294494	0.101109	-2.91265	0.00358375	0.174087	5521.81	4873.38	5074.18	5664.72	3641.48	4082.61	4600.93	4999.06
Cp	501.677	0.398572	0.136997	2.90934	0.00362189	0.174369	457.929	444.318	349.973	478.57	636.896	569.983	485.87	589.877
Mpp3	1416.06	-0.271673	0.0933935	-2.9089	0.003627	0.174369	1388.86	1350.34	1660.86	1789.47	1111.77	1101.79	1566.19	1359.21
Zfp180	1316.1	0.300876	0.103483	2.9075	0.0036433	0.174369	1150.04	1021.17	1340.27	1210.34	1297.26	1528.59	1480.26	1500.85
Cpne5	420.592	0.371183	0.127681	2.90712	0.00364776	0.174369	355.909	404.123	380.218	325.032	473.761	533.166	477.278	415.247
Ero1a	857.782	0.305444	0.105073	2.90698	0.00364939	0.174369	735.005	612.703	896.969	829.641	857.016	876.792	1051.42	1002.71
Stac	97.7736	-0.713203	0.245501	-2.90509	0.00367145	0.17485	135.64	120.585	114.065	114.031	52.5159	64.089	73.4273	107.836
Hmgcs2	139.768	0.54804	0.188833	2.90224	0.00370501	0.175873	129.843	115.153	114.065	92.4816	213.416	174.54	153.104	125.54
Nav3	1794.86	0.339014	0.116876	2.90063	0.00372414	0.176207	1254.38	1071.14	2289.08	1784.99	1657.05	1521.77	2520.74	2259.72
Cyrib	2850.05	-0.291826	0.100763	-2.89616	0.00377757	0.178157	3549.82	3261.23	2642.51	3114.75	2459.31	2785.83	2371.55	2615.42
Gad2	2561	0.381048	0.131654	2.89431	0.00379997	0.178635	2443.83	1574.13	2561.29	2337.18	2708.48	2791.28	2848.04	3223.8
Eif4g1	6607.32	-0.229129	0.0792265	-2.89207	0.00382708	0.179104	6327.54	5993.41	8383.81	7875.3	5397.97	5532.11	6919.35	6429.09
Bag5	1040.81	-0.274242	0.0948455	-2.89146	0.00383453	0.179104	1219.6	1285.16	1039.55	1021.79	940.818	1022.7	883.471	913.383
Zfp965	8.60052	2.65805	0.920095	2.88889	0.00386607	NA	10.4338	4.34541	0	0	11.1736	23.1811	14.8417	4.82846
Fbxo25	1346.99	-0.34339	0.11901	-2.88539	0.0039093	0.179199	1670.57	1516.55	1424.09	1408.77	1103.95	1472.68	1195.93	983.396
Fmod	260.88	0.784507	0.271913	2.88514	0.00391242	0.179199	186.65	186.853	203.935	189.453	457	218.175	467.123	177.848
Scn9a	71.3288	0.732802	0.254135	2.88352	0.00393257	0.179199	42.8946	38.0223	73.4512	60.1579	81.5673	50.453	121.077	103.007
Prps1	1422.29	-0.298612	0.103573	-2.88309	0.0039379	0.179199	1756.36	1639.31	1496.68	1383.63	1215.69	1529.95	1212.33	1144.34
Fbxl18	1406.43	0.303711	0.105354	2.88277	0.00394191	0.179199	1041.06	935.35	1702.34	1381.84	1307.31	1266.78	1857.56	1759.17
Ankrd40	2923.7	0.262998	0.0912335	2.88269	0.00394296	0.179199	2602.66	2617.02	2881.02	2527.53	3162.13	3384.44	2937.09	3277.72
Rbm24	386.638	-0.418117	0.145084	-2.88189	0.00395292	0.179199	434.743	404.123	471.816	457.021	268.167	398.17	320.268	338.797
S100a11	92.5147	0.795455	0.276038	2.88168	0.00395559	0.179199	77.674	96.6854	44.0707	58.3622	140.787	81.8158	103.111	137.611
Syt3	1513.67	-0.283655	0.0984748	-2.88049	0.00397063	0.179199	1630	1844.63	1532.11	1644.02	1307.31	1464.5	1419.33	1267.47
Cela1	40.1589	0.955326	0.332019	2.87732	0.00401066	0.179199	30.1422	20.6407	22.4674	35.0173	68.159	54.5438	47.6497	42.6514
Rev3l	1249.04	0.316817	0.110176	2.87555	0.00403319	0.179199	981.939	782.174	1401.62	1276.79	1155.35	999.516	1766.16	1628.8
Sema6c	738.06	-0.436213	0.151718	-2.87517	0.00403816	0.179199	699.066	1164.57	718.958	808.092	674.886	736.342	530.395	572.172
Gdpd5	372.99	0.441858	0.153707	2.87469	0.0040443	0.179199	294.466	313.956	358.615	291.811	534.098	432.26	351.514	407.2
Fgf16	60.2859	-0.869256	0.302495	-2.87362	0.00405795	0.179199	71.8775	110.808	57.8968	72.7283	31.2861	51.8166	34.3702	51.5036
Cd81	5955.93	0.2372	0.0825574	2.87315	0.004064	0.179199	5793.09	6381.24	4802.84	4797.37	7552.24	7608.86	5172.72	5539.05
Cdc42se1	1335.81	-0.297043	0.103414	-2.87236	0.00407413	0.179199	1474.65	1555.66	1431.87	1400.69	1308.43	1449.5	1042.82	1022.83
Tle1	1710.69	-0.275952	0.0961005	-2.8715	0.00408534	0.179199	1856.06	1930.45	1870.85	1837.06	1368.77	1682.68	1560.72	1578.91
Adra1a	144.944	0.75371	0.262491	2.87138	0.00408686	0.179199	76.5147	32.5906	185.788	166.108	145.257	117.269	217.939	218.085
Arl15	1392.97	-0.390399	0.135976	-2.87107	0.0040908	0.179199	1850.27	1452.45	1291.88	1729.32	1026.85	1330.87	1238.11	1224.01
B3galt5	1259.37	0.44221	0.154129	2.8691	0.00411644	0.179199	866.008	813.678	1580.5	1063.09	1185.52	1494.5	1678.67	1393.01
Sephs2	509.169	-0.414855	0.144629	-2.86841	0.00412546	0.179199	605.162	745.238	515.887	474.081	393.311	477.259	461.655	400.762
Lgi4	415.601	0.488314	0.170267	2.86793	0.00413164	0.179199	316.493	319.388	340.468	399.557	657.008	458.168	425.722	408.005
Fam81a	2106.16	0.37448	0.13058	2.86781	0.00413326	0.179199	1607.97	1735.99	2372.91	1634.14	2164.33	2547.2	2260.62	2526.09
Prkab1	258.025	0.45767	0.15965	2.86671	0.00414764	0.179199	206.358	258.552	177.147	229.857	308.392	269.992	296.834	317.069
Kitl	521.764	0.499349	0.174209	2.86638	0.00415192	0.179199	608.64	367.187	415.647	309.769	743.045	833.157	473.372	423.295
Tmem114	113.843	-0.802179	0.27989	-2.86605	0.00415626	0.179199	125.206	184.68	96.7828	171.495	56.9854	121.36	89.0502	65.1842
Pcnx4	839.547	-0.291433	0.10177	-2.86364	0.00418798	0.179302	980.78	883.205	915.98	914.94	716.228	824.975	760.832	719.44
Vit	112.92	0.569241	0.198853	2.86262	0.00420158	0.179302	84.6299	59.7494	103.696	115.826	108.384	104.997	154.666	171.41
Fbln2	135.475	0.842935	0.294498	2.86228	0.00420606	0.179302	91.5858	119.499	71.7229	105.95	232.411	80.4522	215.595	166.582
Kcnj16	422.87	0.524617	0.183295	2.86214	0.00420787	0.179302	301.422	287.883	365.528	430.084	622.37	519.53	482.746	373.401
Rragd	2450.35	0.291349	0.101857	2.86038	0.00423135	0.179777	2320.95	1994.54	2461.05	2033.7	2524.12	2575.83	2987.87	2704.74
Glce	502.625	0.40503	0.141821	2.85592	0.00429119	0.181789	376.777	375.878	570.327	413.025	594.436	519.53	608.51	562.515
Crtc1	5632.3	0.391057	0.136992	2.85459	0.00430922	0.182024	4099.33	3765.3	7195.62	4612.41	5866.14	5688.92	7365.39	6465.31
Gm536	5.62572	2.83989	0.994981	2.85421	0.00431435	NA	1.15931	4.34541	0.864132	0	14.5257	8.18158	5.46799	10.4617
Rasa1	1582.49	-0.314585	0.11025	-2.85338	0.00432575	0.182194	1916.35	1450.28	1864.8	1784.09	1306.19	1351.32	1582.59	1404.28
Ighv1-19	9.17527	3.63692	1.27562	2.8511	0.00435684	NA	1.15931	0	0	4.4894	1.11736	40.9079	0.781142	24.947
Vwa5b2	432.196	0.561194	0.197056	2.84789	0.00440104	0.183961	215.632	406.296	427.745	350.173	607.844	454.077	548.362	447.437
Laptm4a	4832.45	-0.260001	0.0913052	-2.84761	0.00440494	0.183961	6271.89	5808.73	4295.6	4693.22	4578.94	5484.38	3672.93	3853.91
Atg12	1422.22	0.334747	0.117556	2.84756	0.00440557	0.183961	1265.97	1341.65	1319.53	1093.62	1491.68	1969.03	1464.64	1431.64
Rragb	1594.23	-0.30711	0.107974	-2.8443	0.00445086	0.185321	2115.75	1782.7	1528.65	1644.92	1358.71	1479.5	1450.58	1393.01
Mpi	899.234	-0.28263	0.0996292	-2.83682	0.00455652	0.187887	1087.44	983.149	980.789	900.573	821.26	800.431	789.734	830.495
Gm32618	64.1823	0.679258	0.239511	2.83602	0.0045679	0.187887	40.576	46.7132	54.4403	55.6685	71.5111	70.907	85.9256	87.717
Eepd1	358.995	-0.400934	0.141402	-2.83543	0.00457646	0.187887	374.458	417.159	368.984	472.285	281.575	347.717	299.958	309.826
Tmem25	951.001	0.289264	0.102081	2.83368	0.00460158	0.187887	831.228	866.91	864.132	861.067	964.282	1094.97	1142.03	983.396
Ache	1189.67	-0.281908	0.0994948	-2.8334	0.0046056	0.187887	1328.57	1542.62	1227.93	1130.43	1198.93	1084.06	1006.11	998.686
Wasf1	8288.02	-0.313712	0.110722	-2.83332	0.00460667	0.187887	10783.9	8666.92	8890.19	8421.21	6466.17	7792.95	7967.65	7315.12
Dpy19l3	1539.02	0.264649	0.0934092	2.83323	0.00460806	0.187887	1240.47	1100.48	1716.17	1547.05	1486.09	1405.87	1864.59	1951.5
Ahcyl2	5430.94	-0.30344	0.10712	-2.8327	0.00461564	0.187887	5858.01	5461.1	7167.97	5494.13	4090.66	4851.67	5289.11	5234.85
Smurf1	1048.51	0.314262	0.111025	2.83054	0.00464689	0.188633	787.174	715.906	1161.39	1105.29	1096.13	1033.61	1267.79	1220.8
Cadps2	2408.1	-0.28773	0.101706	-2.82903	0.00466899	0.188913	2795.11	2285.69	2815.34	2695.44	2032.48	2222.66	2048.15	2369.97
Cul4a	1557.17	-0.248158	0.0877623	-2.82762	0.00468961	0.188913	1705.35	1577.38	1733.45	1745.48	1392.23	1491.77	1413.09	1398.64
Lats2	932.905	-0.362615	0.128288	-2.82657	0.00470494	0.188913	1051.5	936.436	953.137	1255.24	681.59	844.066	805.357	935.916
Rgs6	291.277	0.433436	0.153346	2.82652	0.00470565	0.188913	239.978	223.789	261.832	264.875	405.602	302.718	329.642	301.779
Wipf3	12041.2	-0.36097	0.127791	-2.82469	0.00473266	0.189342	13376.2	10493.1	14095.7	15802.7	7075.13	9696.53	12296.7	13493.9
Ugcg	1670.71	-0.290219	0.102834	-2.8222	0.00476954	0.189342	2184.15	1868.53	1571.86	1723.93	1518.49	1828.58	1356.84	1313.34
Scarb2	3368.98	0.312445	0.110734	2.82159	0.00477859	0.189342	2680.33	2662.65	3148.9	3563.69	4037.02	3700.8	3614.34	3544.09
Lmbrd1	3240.9	0.240195	0.085128	2.82157	0.00477892	0.189342	2902.92	2793.01	3281.97	2911.82	3523.04	3541.26	3433.12	3540.07
Cand2	154.208	0.608469	0.215683	2.82112	0.00478558	0.189342	115.931	118.412	144.31	110.439	223.472	130.905	163.259	226.938
Plxnc1	963.399	0.364461	0.129217	2.82054	0.0047943	0.189342	712.978	573.594	1085.35	1042.44	1024.62	923.154	1224.05	1121.01
Igsf21	512.051	0.36369	0.128983	2.81967	0.00480734	0.189344	499.664	605.098	380.218	316.054	728.519	627.254	490.557	449.047
Bnip5	81.6902	0.810764	0.28775	2.8176	0.00483844	0.190056	62.603	59.7494	46.6631	68.2389	151.961	72.2706	116.39	75.6459
Ntn1	239.673	0.437923	0.155474	2.8167	0.00485194	0.190074	197.083	193.371	203.071	215.491	321.8	304.082	251.528	230.961
Nmt1	4896.6	-0.28453	0.101119	-2.81383	0.00489556	0.191242	5715.42	5088.48	5488.96	5215.78	3909.64	5057.58	4391.58	4305.38
Actr3b	2705.6	-0.29037	0.103224	-2.81301	0.00490803	0.191242	3207.82	3340.53	2662.39	2715.19	2213.49	2896.28	2307.49	2301.57
Rab40b	1007.11	-0.381176	0.135619	-2.81064	0.00494435	0.192144	1432.91	1242.79	983.382	922.123	776.566	1078.6	886.596	733.926
Rnf185	631.148	-0.298242	0.106173	-2.80901	0.00496944	0.192606	820.794	715.906	605.756	641.984	602.257	647.708	506.18	508.598
Ifitm10	379.285	-0.38742	0.138035	-2.80669	0.00500539	0.193484	546.037	602.926	279.115	316.054	382.137	385.898	245.279	276.832
Slc25a15	257.161	-0.475024	0.16932	-2.80548	0.00502412	0.193528	307.218	316.129	257.511	314.258	174.308	279.537	202.316	206.014
Gm30571	10.3252	2.29619	0.818491	2.80539	0.00502558	NA	1.15931	3.25906	1.72826	4.4894	14.5257	46.3623	6.24913	4.82846
Gm43437	132.794	-0.530281	0.189054	-2.80491	0.00503307	0.193528	151.87	144.485	146.902	184.065	90.5062	117.269	122.639	104.617
Raver2	1375.14	0.26429	0.0943385	2.8015	0.00508652	0.19456	987.736	982.063	1553.71	1503.05	1214.57	1330.87	1755.23	1673.87
Cdh5	288.554	0.400561	0.142981	2.8015	0.00508664	0.19456	331.564	323.733	167.642	173.291	487.169	373.625	214.814	236.594
Smarcd2	557.819	-0.291621	0.104161	-2.7997	0.00511498	0.195132	670.084	722.425	525.392	539.626	564.267	561.801	446.813	432.147
6330403K07Rik	3553.26	0.283639	0.101409	2.79699	0.00515818	0.195511	3533.59	4041.23	2880.15	2437.74	4077.25	4480.78	3574.51	3400.84
Syt11	17256.6	0.243436	0.0870412	2.79679	0.00516136	0.195511	14768.5	13742.4	18953	15811.7	17237.5	17190.9	20734.6	19614
Zfp945	292.382	0.395758	0.141517	2.79655	0.00516515	0.195511	251.571	202.062	265.288	292.709	332.973	287.719	340.578	366.158
Ptgfr	19.1451	1.43432	0.51339	2.79382	0.00520898	NA	10.4338	9.77717	12.0978	8.9788	34.6382	24.5447	40.6194	12.0711
Mfsd6	2054.45	0.351313	0.125932	2.7897	0.00527575	0.198692	1371.47	1291.67	2577.7	2110.02	1934.15	2138.12	2538.71	2473.78
Ddhd2	1590.25	-0.246781	0.0884629	-2.78965	0.00527646	0.198692	1548.84	1590.42	1790.48	1968.15	1248.09	1340.41	1661.49	1574.08
4933406B17Rik	17.783	-1.46792	0.526236	-2.78947	0.0052795	NA	19.7083	21.7271	25.0598	37.711	7.82152	5.45438	5.46799	19.3138
Rnf182	1026.28	-0.371756	0.133405	-2.78666	0.00532541	0.200019	1291.48	1052.68	1043.87	1241.77	717.346	999.516	966.272	897.289
Mal2	4095.09	-0.275419	0.0990751	-2.7799	0.00543756	0.20353	4782.17	4435.58	4337.08	4352.02	3680.59	4416.69	3144.1	3612.49
Tgfb2	1358.7	-0.297132	0.106926	-2.77887	0.00545481	0.20353	1328.57	1353.6	1561.49	1751.76	982.16	1250.42	1370.9	1270.69
Ppp3cb	7998.9	-0.305892	0.110119	-2.77784	0.00547216	0.20353	9226.98	8005.33	8923.02	9221.23	5930.95	8173.39	7352.11	7158.19
Vcp-rs	867.902	-0.38635	0.139103	-2.77745	0.00547881	0.20353	784.856	1247.13	974.741	927.51	754.218	773.159	743.647	737.949
Stk32a	138.64	-0.551034	0.198438	-2.77686	0.00548874	0.20353	151.87	174.903	169.37	162.516	103.915	91.3609	103.892	151.292
Xpo5	1399.18	-0.276082	0.0994867	-2.77507	0.00551905	0.203743	1565.07	1349.25	1632.34	1582.96	1149.76	1238.15	1434.96	1240.91
D430041D05Rik	3680.06	0.385649	0.138979	2.77487	0.00552243	0.203743	2654.83	2139.03	4641.25	3481.98	3555.44	3396.72	5553.92	4017.28
Nnat	3941.62	0.364671	0.131483	2.77353	0.00554512	0.204063	4269.75	4310.65	2961.38	2304.86	5964.47	4693.5	4083.81	2944.56
Tspan9	998.047	0.376688	0.135869	2.77243	0.00556401	0.204166	853.255	933.177	913.387	771.279	1432.46	970.88	1121.72	988.225
Gap43	2216.37	0.281688	0.101629	2.77173	0.00557593	0.204166	2251.39	2386.72	1818.13	1585.66	2819.1	2417.66	2300.46	2151.88
Tmem214	906.968	0.355249	0.128228	2.77044	0.0055981	0.204464	614.436	793.038	911.659	872.739	1103.95	966.789	992.831	1000.3
Phf23	831.506	-0.301254	0.108838	-2.76791	0.00564169	0.20513	1027.15	1082.01	830.431	745.24	741.927	852.247	660.846	712.198
Ank1	1047.89	0.344764	0.124601	2.76695	0.00565843	0.20513	699.066	780.001	1106.09	1143.9	1207.87	983.153	1233.42	1229.65
Plekhd1	104.681	-0.687047	0.24831	-2.76689	0.00565941	0.20513	155.348	108.635	122.707	130.193	74.8632	83.1793	107.798	54.7225
Iglon5	645.595	0.361624	0.130733	2.76613	0.00567263	0.20513	543.718	561.644	614.398	541.422	819.025	574.074	773.33	737.145
Mrpl37	832.55	-0.282541	0.10241	-2.75891	0.00579947	0.209197	971.505	1076.58	831.295	783.849	819.025	788.158	659.284	730.707
Kcnab1	3147.15	-0.329396	0.11946	-2.75737	0.00582676	0.20964	3899.93	2980.95	3445.29	3688.49	2341.99	3001.27	2710.56	3108.72
Taf6	353.431	0.399645	0.144977	2.7566	0.00584053	0.20964	260.846	250.947	415.647	295.402	350.851	372.262	442.907	438.585
Efcab6	223.507	-0.453915	0.164743	-2.75528	0.00586412	0.20997	257.368	272.675	239.364	263.977	151.961	197.721	179.663	225.328
Zfr2	1106.14	0.329915	0.120228	2.74408	0.00606807	0.216214	814.998	848.442	1211.51	1057.7	1262.62	920.427	1393.56	1339.9
Camk2n2	1679.21	0.37685	0.13734	2.74391	0.00607118	0.216214	1706.51	2611.59	862.403	727.283	2872.73	2494.02	1118.6	1040.53
Smim43	148.31	0.570544	0.207979	2.74327	0.00608301	0.216214	154.189	122.758	82.0925	120.316	197.773	196.358	188.255	124.735
Slc6a12	40.4736	1.15134	0.420434	2.73845	0.00617293	0.218876	18.549	30.4179	23.3316	24.2428	110.619	40.9079	50.7742	24.947
Inf2	3692.09	-0.259348	0.0948385	-2.73463	0.00624502	0.220895	3835.01	3838.08	3927.48	4431.04	2836.98	2964.46	3893.21	3810.46
R3hdm4	5394.43	-0.263533	0.0964354	-2.73275	0.00628088	0.221625	5979.74	5933.66	5813.01	5804.79	4210.21	5097.12	5457.84	4859.04
Cdc42ep2	184.09	-0.440893	0.161609	-2.72814	0.00636917	0.224012	257.368	280.279	169.37	141.865	204.477	188.176	125.764	105.421
Bcl7b	872.347	-0.303646	0.111323	-2.72762	0.00637927	0.224012	1075.84	1098.3	855.49	834.13	739.693	932.7	755.364	687.251
St6galnac4	769.989	-0.275057	0.100934	-2.72512	0.00642777	0.225173	881.079	940.782	731.055	815.275	758.688	788.158	641.317	603.557
Gm48898	10.2465	-2.1565	0.791654	-2.72404	0.00644885	NA	4.63726	6.51812	44.0707	11.6724	1.11736	1.3636	9.3737	3.21897
Asb11	22.4752	-1.22553	0.45019	-2.72224	0.00648408	NA	32.4608	38.0223	31.1087	24.2428	6.70416	21.8175	10.1548	15.2901
Stx12	2760.33	-0.259213	0.0953201	-2.71939	0.00654018	0.228561	3614.74	3347.05	2573.38	2523.94	2515.18	3076.27	2252.03	2180.05
Hipk4	1429.46	-0.242014	0.0890779	-2.71688	0.00659004	0.229666	1481.6	1321	1742.95	1648.51	1160.94	1182.24	1472.45	1426
Kat2b	527.154	-0.37617	0.138514	-2.71576	0.00661238	0.229666	598.206	575.767	599.707	606.069	457	500.44	357.763	522.278
Ndst4	883.056	-0.405751	0.149424	-2.71543	0.00661907	0.229666	900.787	613.789	1262.5	1280.38	603.375	662.708	737.398	1003.51
Katna1	222.574	-0.399914	0.147366	-2.71375	0.0066526	0.229891	239.978	270.502	249.734	253.202	186.599	181.358	184.349	214.866
Pcdhga8	178.061	0.520116	0.191693	2.71328	0.00666208	0.229891	128.684	78.2174	193.566	189.453	179.895	134.996	272.619	247.056
Slc7a3	83.3629	0.655742	0.241726	2.71274	0.00667289	0.229891	73.0368	90.1673	48.3914	51.1792	138.553	87.2701	91.3936	86.9123
Txnrd1	1597.62	-0.260533	0.0960971	-2.71114	0.00670521	0.23046	1888.52	1541.53	1778.38	1758.05	1464.86	1418.14	1445.11	1486.36
Plcl1	1066.49	-0.360446	0.133037	-2.70937	0.00674107	0.231147	1239.31	967.94	1345.45	1247.16	796.678	1066.33	864.724	1004.32
Alox8	140.233	0.521757	0.192902	2.70478	0.00683494	0.233597	118.25	86.9082	136.533	118.52	160.9	182.722	154.666	163.363
Sf3b3	2301.47	-0.246209	0.091043	-2.70431	0.00684456	0.233597	2384.71	2178.14	2599.31	2804.98	1771.02	1879.04	2505.12	2289.49
E2f1	164.495	-0.467734	0.173073	-2.70252	0.0068815	0.234099	243.456	204.234	164.185	151.742	144.14	178.631	125.764	103.812
Nts	166.172	-0.53378	0.197576	-2.70164	0.00689984	0.234099	192.446	243.343	172.826	172.393	124.027	204.539	103.111	116.688
Atp2b1	25442.5	-0.28155	0.104229	-2.70127	0.00690748	0.234099	23783.3	18678.7	33882.6	35354	15694.4	19330.3	28489	28327.8
C030037D09Rik	127.921	0.57557	0.213167	2.70009	0.00693212	0.234389	97.3824	77.131	127.891	107.746	174.308	163.632	131.232	144.049
Atg4b	1139.21	0.285174	0.105658	2.69902	0.00695438	0.234598	906.584	1008.14	1201.14	994.851	1260.38	1212.24	1297.48	1232.87
Riok2	455.199	0.32847	0.121899	2.69462	0.00704695	0.237171	439.38	376.964	421.696	376.212	468.174	546.802	506.18	506.183
Morf4l1	4980.78	-0.326905	0.121443	-2.69185	0.00710573	0.238128	6325.22	6014.05	5080.23	4728.24	3996.8	6016.18	3935.39	3750.1
Adamtsl5	109.979	0.668807	0.24853	2.69105	0.0071228	0.238128	62.603	118.412	83.8208	73.6261	189.951	115.906	115.609	119.907
Krt2	106.868	0.698042	0.259401	2.69097	0.00712438	0.238128	55.6471	90.1673	113.201	67.341	132.966	125.451	167.164	103.007
Samd5	641.4	-0.450884	0.167617	-2.68996	0.00714606	0.238305	794.13	521.449	762.164	889.799	506.164	621.8	453.062	582.634
Acsl4	2108.98	-0.394605	0.146878	-2.68661	0.00721815	0.24016	2579.47	1745.77	2531.04	2738.53	1395.58	2052.21	2014.56	1814.7
Sptan1	26316.3	0.257748	0.0960118	2.68455	0.00726277	0.240636	19520.5	18145.4	32200.1	26623	24716	23162	34824.9	31338.3
Ckmt1	3267.91	-0.254732	0.0948926	-2.68442	0.00726549	0.240636	3908.05	4306.3	3080.63	2976.47	2964.36	3498.99	2749.62	2658.87
Phf10	998.949	0.273167	0.101916	2.68033	0.00735494	0.243046	918.177	824.542	1001.53	871.841	1027.97	988.607	1217.8	1141.13
Zdhhc22	253.995	0.453993	0.16953	2.67796	0.00740732	0.243843	195.924	287.883	198.75	172.393	383.255	302.718	261.683	229.352
E2f6	783.848	0.256434	0.0957658	2.67772	0.00741251	0.243843	735.005	718.079	731.92	671.614	880.48	876.792	828.01	828.885
Cyth3	1013.78	-0.291152	0.108791	-2.67624	0.00744535	0.244372	1243.94	1053.76	1081.03	1085.54	821.26	970.88	967.835	886.022
Dgkg	3193.54	0.431427	0.161288	2.67488	0.00747555	0.244506	2348.77	1334.04	4254.98	3116.54	2824.69	2663.1	4651.7	4354.47
Samd4	588.166	0.374579	0.140053	2.67455	0.007483	0.244506	467.204	412.814	591.93	586.316	743.045	514.076	713.964	675.984
Itpka	4544.87	-0.321923	0.120422	-2.6733	0.00751102	0.244873	6296.24	6476.84	4104.63	3577.15	3917.47	4692.13	3665.12	3629.39
Pak6	1498.5	0.374588	0.140164	2.6725	0.00752876	0.244903	1256.7	1244.96	1626.3	1091.82	1838.06	1373.14	1890.36	1666.62
Bcat1	1861.54	-0.260295	0.0974357	-2.67145	0.00755235	0.245123	2120.39	1979.33	1940.84	2068.72	1606.76	1954.03	1595.87	1626.39
Kcnab3	625.535	-0.373455	0.139873	-2.66996	0.00758592	0.245666	732.687	1023.34	508.974	580.928	593.318	638.163	432.753	494.112
Gm6206	254.821	-0.603164	0.225984	-2.66906	0.00760633	0.245781	476.478	260.725	255.783	246.019	166.487	223.63	245.279	164.168
Gm48069	10.5335	1.67943	0.629401	2.66831	0.00762348	NA	3.47794	4.34541	7.77719	4.4894	17.8778	13.636	10.936	21.7281
Srgap3	9929.55	0.296668	0.111183	2.66828	0.00762404	0.245808	7113.55	5553.44	12631.9	10756.6	8976.88	7889.77	13490.3	13024
Vwc2l	216.113	0.468541	0.175708	2.66659	0.00766247	0.246498	172.738	210.752	155.544	168.801	329.621	331.354	174.195	185.896
Mthfsd	580.507	0.352133	0.132115	2.66535	0.00769072	0.246498	396.485	467.132	652.419	532.443	659.243	538.62	723.337	674.375
Myo1b	290.684	0.345037	0.129464	2.66512	0.00769618	0.246498	285.191	272.675	229.859	232.551	378.785	370.898	285.117	270.394
Ccdc50	1430.15	0.256106	0.0962581	2.66062	0.00779977	0.249268	1216.12	1045.07	1500.13	1467.14	1476.03	1382.69	1657.58	1696.4
Calb2	404.022	0.66183	0.248834	2.65972	0.00782055	0.249385	459.088	426.937	286.892	126.601	614.548	471.804	542.112	304.193
Zbtb18	13647.6	-0.317768	0.119719	-2.65427	0.00794791	0.252893	16929.5	14796.1	13816.6	15065.5	9963.5	14268.7	12834.2	11507
Met	109.243	0.725657	0.273608	2.65218	0.00799739	0.253913	77.674	52.1449	101.103	102.358	177.66	73.6342	144.511	144.854
Exoc3l2	16.628	-1.74204	0.659678	-2.64075	0.00827236	NA	19.7083	63.0085	9.50545	14.3661	5.5868	4.09079	4.68685	12.0711
Mcm6	475.447	-0.463596	0.175604	-2.64	0.00829059	0.259807	792.971	529.054	435.522	464.204	330.739	482.713	404.631	363.744
Gm37499	86.8388	0.585574	0.221817	2.63989	0.00829323	0.259807	56.8064	43.4541	95.9186	83.5028	86.0368	76.3614	135.138	117.492
Zbtb16	1148.27	0.409316	0.155059	2.63974	0.00829705	0.259807	622.552	461.7	1472.48	1568.6	787.739	1022.7	1595.87	1654.55
Sema4f	1287.64	-0.253451	0.0960139	-2.63973	0.00829718	0.259807	1347.12	1502.43	1380.02	1372.86	1103.95	1175.42	1270.92	1148.37
Sema4a	638.776	0.337187	0.127737	2.63969	0.00829807	0.259807	491.549	610.53	598.843	557.583	791.091	599.982	745.209	715.417
Ap3m1	883.694	0.331251	0.125518	2.63906	0.00831351	0.259807	850.937	646.38	817.469	808.99	1053.67	1085.42	931.121	875.561
Gm49336	1236.97	-0.290419	0.11005	-2.63897	0.00831582	0.259807	1392.34	1234.1	1249.53	1566.8	987.747	1126.33	1186.55	1152.39
Zcchc12	553.906	0.382881	0.145149	2.63785	0.0083434	0.259807	495.027	516.018	514.158	400.454	756.453	519.53	587.419	642.185
Arhgef25	6607.09	-0.266693	0.101118	-2.63745	0.00835313	0.259807	6514.19	7767.42	7403.02	7150.71	5137.62	6053	6768.59	6062.13
Tcp11l2	612.64	-0.322274	0.122252	-2.63615	0.00838531	0.259807	758.191	719.166	655.876	583.622	549.741	680.434	517.116	436.976
Kank2	325.52	0.426129	0.161681	2.63562	0.00839845	0.259807	273.598	291.143	293.805	248.713	501.695	329.99	329.642	335.578
Ncbp3	577.83	-0.28131	0.106741	-2.63545	0.00840263	0.259807	556.471	551.867	705.996	722.793	444.71	488.167	604.604	548.03
Fam222b	721.222	-0.286203	0.10864	-2.63443	0.00842791	0.259807	828.91	813.678	739.697	791.032	710.641	580.892	651.472	653.451
RPS6KA4	787.061	0.348231	0.132194	2.63424	0.00843262	0.259807	757.032	875.6	668.838	476.774	1074.9	936.79	796.765	709.783
Mrps18a	669.496	-0.300822	0.114283	-2.63226	0.00848193	0.260775	892.672	923.4	604.892	557.583	623.487	709.07	522.584	522.278
Angpt1	221.556	0.573312	0.217978	2.63014	0.00853491	0.261829	180.853	126.017	161.593	239.734	308.392	312.263	207.003	236.594
Egfl6	70.317	-0.747893	0.284429	-2.62946	0.00855215	0.261829	89.2672	91.2536	69.1305	103.256	52.5159	46.3623	36.7137	74.0364
Dtd1	679.62	-0.365013	0.138972	-2.62652	0.00862627	0.263544	874.123	973.372	648.099	575.541	546.389	819.521	492.119	507.793
Akr1c18	61.1542	-0.78195	0.297886	-2.625	0.00866495	0.264172	127.525	87.9946	55.3044	42.2004	43.5771	68.1798	24.2154	40.2372
Per2	887.344	-0.279659	0.106582	-2.62388	0.00869342	0.264255	817.316	713.734	1176.95	1204.95	669.299	709.07	879.566	927.869
Rtn4rl2	1647.66	-0.320988	0.122383	-2.62281	0.00872072	0.264255	2471.66	2460.59	1405.08	1095.41	1701.74	1763.13	1231.08	1052.6
Drc1	194.511	0.440647	0.168034	2.62237	0.00873214	0.264255	131.002	194.457	167.642	167.006	225.707	207.267	230.437	232.571
Coq4	245.081	0.381921	0.145664	2.62192	0.00874353	0.264255	219.11	272.675	187.517	172.393	307.274	327.263	225.75	248.666
Cry1	417.589	-0.393414	0.1501	-2.62102	0.00876679	0.264255	651.535	485.6	394.908	373.518	359.79	447.259	279.649	348.454
Slc4a7	1573.29	-0.378108	0.144281	-2.62064	0.00877648	0.264255	1646.23	1168.92	1737.77	2489.82	955.343	1004.97	1793.5	1789.75
Susd5	97.6637	0.558572	0.213263	2.61917	0.00881428	0.264512	89.2672	66.2675	83.8208	76.3198	130.731	111.815	100.767	122.321
Obscn	153.889	-0.512673	0.195759	-2.6189	0.00882129	0.264512	162.304	148.83	184.924	226.266	112.853	89.9973	182.006	123.93
Tbc1d10b	2119.47	-0.228824	0.087418	-2.61758	0.00885554	0.264638	2345.29	2548.58	2171.56	2083.08	1960.97	2204.93	1868.49	1772.85
Rab36	474.502	0.385818	0.147445	2.61669	0.00887858	0.264638	329.245	376.964	536.626	409.433	570.971	501.803	563.984	506.988
St6galnac5	4442.48	-0.248906	0.0951392	-2.61623	0.00889063	0.264638	5205.32	4170.51	4906.54	5011.97	3710.75	4048.52	4332.99	4153.28
Plekhh3	293.505	-0.409608	0.156582	-2.61594	0.00889815	0.264638	399.963	392.173	284.299	268.466	344.147	223.63	213.252	222.109
Jph4	11955.8	-0.211131	0.0807336	-2.61516	0.00891869	0.264709	12520.6	13274.1	13596.2	11925.6	11018.3	11124.2	11463.3	10724
Cdh13	711.889	0.386685	0.147993	2.61285	0.00897906	0.265959	703.704	458.441	687.849	620.435	896.123	721.342	847.539	759.678
Prdm8	1015.09	-0.379465	0.145359	-2.61055	0.00903979	0.266714	1162.79	1280.81	1060.29	1085.54	717.346	1167.24	899.094	747.606
Ccdc134	263.305	-0.410678	0.157352	-2.60993	0.00905596	0.266714	241.137	332.424	303.31	324.135	219.003	242.72	203.097	240.618
Ppp1r15a	278.264	0.402848	0.15436	2.6098	0.00905947	0.266714	278.235	269.415	205.663	207.41	414.541	295.9	303.864	251.08
Lmo1	742.53	-0.307464	0.11786	-2.60873	0.00908802	0.266828	1085.12	1152.62	556.501	490.242	788.857	1019.97	414.786	432.147
Ap3d1	4066.92	0.261165	0.100137	2.60807	0.00910551	0.266828	2922.63	3126.52	4843.46	4005.44	4067.19	3872.61	4888.39	4809.15
Il6st	2566.7	0.334583	0.128311	2.60759	0.00911827	0.266828	1946.49	1592.59	2799.79	2853.46	2934.19	2204.93	3008.96	3193.22
Slc4a10	4790.11	0.341318	0.131244	2.60063	0.00930517	0.271752	3512.72	3612.12	6051.51	3807.01	4848.23	4812.13	5900.75	5776.45
Mapk8ip1	6948.82	0.240024	0.0923602	2.59878	0.00935552	0.27237	6668.37	6622.41	6733.31	5472.58	7434.92	7982.49	7605.98	7070.47
Dyrk2	1601	-0.282837	0.108847	-2.59848	0.00936371	0.27237	1749.41	1345.99	1924.42	2020.23	1245.86	1401.78	1534.16	1586.15
Tmem41a	288.028	-0.427006	0.164454	-2.59651	0.00941758	0.273391	419.672	450.836	208.256	263.079	246.937	297.264	222.625	195.553
Nap1l2	1977.58	-0.25802	0.0994158	-2.59536	0.00944922	0.273764	2353.41	2529.03	1889.86	1872.98	1730.79	2023.58	1757.57	1663.4
Rmnd5b	1005.63	-0.291908	0.112606	-2.5923	0.0095338	0.275193	1152.36	1344.9	1028.32	900.573	926.292	1120.88	823.324	748.411
Taf2	830.395	-0.266633	0.102859	-2.5922	0.0095363	0.275193	847.459	723.511	994.616	1065.78	652.539	689.98	844.414	824.862
Gm30641	4.86356	-2.80815	1.08366	-2.59137	0.0095594	NA	8.1152	8.69082	12.0978	4.4894	0	0	3.90571	1.60949
Med16	1207.77	0.314964	0.12157	2.5908	0.00957534	0.275774	1074.68	1188.47	1176.08	861.965	1517.38	1375.87	1320.13	1147.56
Mfap4	113.249	-0.561354	0.216836	-2.58884	0.00963005	0.276369	141.436	179.248	92.4621	130.193	86.0368	106.36	91.3936	78.8648
Lif	39.3936	0.848581	0.327802	2.5887	0.00963394	0.276369	22.027	34.7633	28.5163	26.9364	49.1639	34.0899	61.7102	57.9415
Sphk1	41.6039	0.999676	0.386327	2.58764	0.00966352	0.276673	23.1863	44.5405	15.5544	27.8343	97.2104	38.1807	46.0874	40.2372
5730420D15Rik	2.52076	3.989	1.54318	2.58493	0.00974002	NA	0	0	0.864132	0	2.23472	6.81798	7.03028	3.21897
Pea15a	10680.7	0.232618	0.0899966	2.58475	0.00974506	0.27846	10843.1	10451.8	9855.42	8074.63	12646.3	13096	10572.8	9905.58
Bmp5	16.9454	1.65706	0.641182	2.58438	0.00975542	NA	9.27451	11.9499	12.0978	0	27.934	16.3632	26.5588	31.385
Gm29216	1273.1	-1.10341	0.427301	-2.58229	0.0098148	0.279367	2261.82	1921.76	2169.83	640.188	740.81	842.702	963.929	643.795
Ythdf3	1790.93	-0.279801	0.108356	-2.58225	0.00981595	0.279367	2078.65	1602.37	1977.13	2192.62	1411.23	1546.32	1811.47	1707.66
Ecel1	101.773	1.84015	0.712794	2.5816	0.00983429	0.279367	54.4878	43.4541	33.7011	17.0597	488.287	62.7254	73.4273	41.0419
Trhde	1121.65	-0.406689	0.15778	-2.57757	0.00994976	0.282097	1177.86	829.974	1376.56	1761.64	671.534	988.607	1149.84	1017.2
Pabpc4l	8.46126	-1.90398	0.738772	-2.57722	0.00995988	NA	12.7525	14.1226	11.2337	14.3661	1.11736	1.3636	4.68685	8.04743
B3gnt9	72.9839	0.745506	0.289409	2.57596	0.00999613	0.282861	37.0981	65.1812	52.712	62.8516	124.027	69.5434	71.8651	100.593
Chrm3	1608.28	-0.304356	0.118222	-2.57445	0.0100399	0.28355	1559.28	1208.02	1916.64	2441.34	1106.19	1195.87	1724.76	1714.1
Gm42756	92.2885	0.640767	0.249235	2.57094	0.0101424	0.285889	54.4878	76.0447	76.0436	81.7071	126.262	65.4526	133.575	124.735
Actn1	1643.83	-0.246315	0.0958486	-2.56983	0.0101748	0.28625	1619.56	1381.84	2054.04	2057.94	1146.41	1274.96	1806.78	1809.06
Mbtps2	797.081	-0.340656	0.1326	-2.56905	0.0101977	0.286342	905.424	761.533	807.099	1083.74	586.614	666.798	845.195	720.245
Arel1	3060.23	0.272504	0.106174	2.56659	0.0102705	0.287831	2173.71	1917.41	3767.61	3375.13	2632.5	2938.55	3819.78	3857.13
Gm42864	31.2477	-1.14588	0.446643	-2.56554	0.0103017	0.288137	69.5588	30.4179	36.2935	35.9152	11.1736	32.7263	23.4343	10.4617
Elovl2	315.225	0.381871	0.148884	2.56489	0.010321	0.288137	244.615	216.184	329.234	309.769	377.668	274.083	396.039	374.206
Plxnd1	867.275	0.413752	0.161375	2.56391	0.01035	0.288396	740.802	686.575	763.028	780.258	1364.3	777.25	878.003	947.987
Ppp3ca	43940.3	-0.31277	0.122346	-2.55645	0.0105747	0.294093	52715.2	42488.3	49720.4	49378.9	29391.1	41192.9	44999.2	41636.6
Sox1ot	398.706	0.38247	0.149728	2.55443	0.0106363	0.295188	384.892	294.402	397.501	307.973	450.296	410.442	420.254	523.888
Pnck	1027.63	0.369182	0.144603	2.55308	0.0106774	0.295188	853.255	1145.02	954.001	629.414	1293.9	1340.41	1052.2	952.816
Cd99l2	1599.35	0.241794	0.094736	2.55229	0.0107017	0.295188	1490.88	1599.11	1488.03	1278.58	1822.42	1915.85	1535.72	1664.21
Pcdhga6	225.374	0.521517	0.204391	2.55156	0.0107242	0.295188	192.446	105.376	235.908	211.002	274.871	179.995	298.396	304.998
Dlk1	75.9764	0.824255	0.323058	2.55142	0.0107286	0.295188	68.3995	51.0586	68.2664	31.4258	154.196	64.089	87.4879	82.8885
Trak2	4657.11	0.243602	0.0954858	2.55119	0.0107356	0.295188	4102.81	3416.58	4952.34	4637.55	4668.33	4840.77	5121.17	5517.32
6430553K19Rik	3.67922	3.18652	1.24948	2.55028	0.0107636	NA	1.15931	0	0	1.79576	6.70416	5.45438	5.46799	8.85217
Pcsk1	562.823	0.397311	0.155838	2.54951	0.0107875	0.296058	437.061	416.073	458.854	632.107	658.125	728.16	569.452	602.753
Slc30a8	2.07805	-4.3508	1.70667	-2.5493	0.0107941	NA	3.47794	8.69082	0.864132	3.59152	0	0	0	0
Gopc	1252.45	-0.264274	0.103867	-2.54436	0.0109479	0.299895	1373.79	1259.08	1306.57	1522.8	968.752	1126.33	1231.86	1230.45
Gm8675	6.95447	2.0996	0.825392	2.54376	0.0109666	NA	0	2.17271	4.32066	4.4894	8.93888	4.09079	18.7474	12.8759
Rab31	1747.7	0.289501	0.113893	2.54187	0.011026	0.301357	1605.65	1435.07	1590	1636.83	2157.62	2140.85	1591.19	1824.35
Slc25a22	5612.7	-0.242395	0.0953934	-2.541	0.0110536	0.301357	6968.64	6682.16	5054.31	5663.83	5167.79	6014.82	5015.71	4334.35
Adamts15	116.218	0.550351	0.216615	2.54069	0.0110633	0.301357	77.674	106.463	106.288	87.0943	159.783	109.088	157.01	126.345
Neo1	2270.13	0.2822	0.111143	2.53907	0.0111147	0.302191	1672.89	1473.09	2746.21	2400.03	2286.12	2074.03	2762.9	2745.78
Bcl6	1393.74	-0.309161	0.12187	-2.53681	0.0111867	0.303582	1655.5	1293.85	1596.05	1624.26	1058.14	1339.05	1176.4	1406.69
Gatd1	529.253	-0.362267	0.142945	-2.53432	0.0112666	0.305183	620.233	819.11	451.941	508.2	473.761	516.803	459.311	384.667
Gm38029	3.52524	3.24384	1.28033	2.5336	0.0112897	NA	0	0	0.864132	1.79576	7.82152	8.18158	3.90571	5.6332
Fgf13	4613.08	-0.271293	0.107105	-2.53296	0.0113104	0.305796	5825.55	5108.03	4331.89	4901.53	4075.01	5136.67	4021.32	3504.66
Zfyve26	614.359	0.388165	0.153318	2.53177	0.011349	0.305796	394.167	354.151	770.805	653.657	687.177	493.622	769.425	791.867
Tmem255b	59.2124	0.864547	0.341493	2.53167	0.0113522	0.305796	24.3456	51.0586	65.674	26.0385	77.0979	89.9973	71.0839	68.4032
Rnf2	837.119	-0.313589	0.123932	-2.53033	0.0113954	0.306394	1131.49	900.586	792.409	887.105	708.407	913.609	688.967	674.375
Kcnc2	2470.73	0.22563	0.0892243	2.5288	0.0114454	0.306911	2045.03	1876.13	2570.79	2646.95	2346.46	2510.38	3007.4	2762.68
Hnrnpa0	4853.31	-0.2525	0.0998638	-2.52845	0.0114568	0.306911	5658.61	6997.2	4376.83	4153.59	4984.55	5144.85	4015.07	3495.8
Ttbk1	3775.05	0.273174	0.108113	2.52674	0.0115125	0.307838	2696.56	2535.55	4604.96	4003.65	3838.13	3340.81	4654.04	4526.68
Tcerg1l	148.192	0.480379	0.190368	2.52342	0.0116218	0.309562	137.958	146.658	105.424	108.643	168.721	149.996	174.195	193.943
Tbl2	749.594	-0.295652	0.117176	-2.52315	0.0116308	0.309562	796.449	652.898	896.969	966.119	678.238	602.709	722.556	680.813
Eif1ad	365.767	-0.338579	0.134266	-2.5217	0.0116789	0.309562	453.292	459.527	385.403	337.603	317.33	383.17	321.83	267.979
Lrrtm1	2382.4	-0.21149	0.0839041	-2.52061	0.011715	0.309562	2653.67	2658.31	2483.51	2435.95	2164.33	2271.75	2309.84	2081.87
Pcdhb9	270.347	0.34611	0.137343	2.52005	0.0117339	0.309562	248.093	228.134	240.229	232.551	313.978	344.99	281.992	272.808
Bcl11b	4943.02	-0.242967	0.0964321	-2.51957	0.0117498	0.309562	5187.93	4069.48	6078.3	6117.26	3834.78	4120.79	5011.03	5124.6
Sec14l1	6265.21	-0.195082	0.0774381	-2.51919	0.0117624	0.309562	6663.74	6310.62	7103.16	6673.94	5476.18	5841.64	5840.6	6211.81
Psmb11	4.07615	-2.83777	1.12704	-2.51791	0.0118054	NA	2.31863	7.60447	6.04892	12.5703	1.11736	1.3636	0.781142	0.804743
Atp2c1	4017.95	-0.241334	0.0958545	-2.51772	0.0118118	0.309562	4321.92	3683.82	4621.38	4778.52	3105.15	3598.53	3791.66	4242.61
Kcnn3	542.927	0.359648	0.142872	2.51728	0.0118266	0.309562	368.662	299.833	603.164	659.044	558.68	413.17	733.492	707.369
Gmeb2	469.428	0.300566	0.119405	2.5172	0.0118292	0.309562	404.601	375.878	479.593	422.901	486.052	534.53	503.836	548.03
Mis18a	182.436	-0.436313	0.17336	-2.5168	0.0118428	0.309562	267.802	252.034	158.136	162.516	153.078	222.266	112.484	131.173
Epb41l4aos	101.618	0.581799	0.231191	2.51653	0.0118516	0.309562	90.4265	132.535	55.3044	54.7707	126.262	158.177	109.36	86.1075
Osbp	1541.77	-0.238866	0.0949232	-2.51641	0.0118557	0.309562	1816.65	1550.23	1627.16	1683.52	1459.27	1378.6	1474.8	1343.92
Nupr1	99.9824	0.752668	0.299186	2.51572	0.0118791	0.309562	88.1079	86.9082	36.2935	87.9922	193.303	91.3609	99.205	116.688
Atp6v1g1	1286.8	-0.284288	0.113051	-2.51468	0.0119141	0.309562	1827.08	1892.43	968.692	1036.15	1226.86	1487.68	913.936	941.549
Bcor	711.272	-0.312687	0.124349	-2.5146	0.0119169	0.309562	761.669	649.639	880.55	864.658	661.477	514.076	622.57	735.535
Rgmb	2068.03	-0.224817	0.0894978	-2.51199	0.0120054	0.310798	2542.38	2258.53	1946.89	2168.38	2095.05	2011.3	1805.22	1716.52
Kcnh7	1460.23	-0.341849	0.13609	-2.51194	0.0120071	0.310798	1400.45	911.45	2143.05	2086.67	957.578	893.155	1474.8	1814.7
Arhgap6	71.8603	0.667643	0.266008	2.50986	0.0120778	0.312075	77.674	48.8859	50.1196	46.6898	107.267	80.4522	65.6159	98.1787
Gm40518	26.2218	1.23437	0.491992	2.50892	0.01211	NA	8.1152	29.3315	6.04892	18.8555	49.1639	40.9079	19.5285	37.8229
Nxpe3	721.478	-0.297685	0.118661	-2.5087	0.0121177	0.312551	855.574	734.374	808.827	780.258	534.098	644.981	699.903	713.807
Hspe1-rs1	30.8729	0.926542	0.369428	2.50804	0.0121402	0.312578	25.5049	21.7271	22.4674	15.264	31.2861	58.6346	37.4948	34.604
Rian	9129.87	0.203398	0.0811585	2.50618	0.0122045	0.312794	6916.47	7681.6	9568.53	9891.94	8992.52	8754.29	10770.4	10463.3
Pdgfb	703.321	-0.270454	0.107942	-2.50554	0.0122266	0.312794	906.584	837.578	649.827	681.491	795.561	662.708	560.079	532.74
Reep3	994.655	0.327998	0.130909	2.50553	0.0122267	0.312794	949.478	681.143	884.871	1016.4	1187.75	1077.24	1051.42	1108.94
Gpr161	2047.36	-0.273881	0.10932	-2.50531	0.0122344	0.312794	1697.24	1566.52	2811.02	2945.94	1328.54	1547.68	1986.44	2495.51
Vill	30.7296	1.03256	0.412302	2.50437	0.0122671	0.313079	16.2304	35.8496	7.77719	21.5491	54.7507	46.3623	35.1514	28.166
Ccdc201	6.6793	-2.5801	1.03099	-2.50254	0.0123305	NA	8.1152	9.77717	17.2826	8.08092	0	0	9.3737	0.804743
Ahnak	1130.44	0.511287	0.204332	2.50223	0.0123413	0.314401	810.361	609.444	896.105	1474.32	1552.01	850.884	1252.95	1597.42
Plekha2	725.18	-0.381352	0.152446	-2.50156	0.0123649	0.314401	939.044	657.243	807.099	875.433	471.526	700.888	697.56	652.647
Gm41662	38.9498	-0.953199	0.38118	-2.50066	0.0123964	0.314401	53.3284	35.8496	42.3425	73.6261	14.5257	39.5443	24.2154	28.166
E2f3	915.289	-0.310851	0.124324	-2.50034	0.0124075	0.314401	1104.83	901.673	928.942	1114.27	674.886	827.703	892.845	877.17
Parn	530.018	-0.295127	0.118088	-2.49921	0.0124471	0.314401	576.179	677.884	515.887	569.256	467.057	504.53	483.527	445.828
Tbc1d13	1267.72	-0.229855	0.0919725	-2.49917	0.0124483	0.314401	1327.41	1481.79	1335.95	1330.66	1137.47	1172.69	1214.68	1141.13
Lrp4	1397.06	0.383922	0.15367	2.49835	0.0124772	0.314584	792.971	657.243	1778.38	1826.29	1383.29	1048.61	1838.81	1850.91
Ptk7	202.043	0.450124	0.180249	2.49723	0.0125167	0.315036	144.914	183.594	200.479	154.435	270.401	188.176	228.093	246.251
Gadd45a	89.8095	0.615832	0.246678	2.4965	0.0125427	0.315145	79.9927	104.29	48.3914	56.5664	148.609	91.3609	101.548	87.717
Gsg1l	578.336	0.440261	0.176552	2.49366	0.0126433	0.316984	450.973	551.867	573.783	362.743	757.57	856.338	616.321	457.094
Tent4b	1104.07	-0.234083	0.0938881	-2.49321	0.0126594	0.316984	1148.88	1024.43	1310.89	1289.36	884.95	966.789	1124.06	1083.18
Wnt2	170.111	-0.436402	0.175185	-2.4911	0.012735	0.31833	191.287	211.839	167.642	211.002	129.614	171.813	131.232	146.463
2600014E21Rik	22.324	1.32565	0.53241	2.48989	0.0127781	NA	6.95588	2.17271	28.5163	17.9576	26.8167	6.81798	52.3365	37.0182
Eda2r	32.7484	1.01463	0.407517	2.48979	0.0127817	0.318718	19.7083	15.2089	12.0978	40.4046	43.5771	38.1807	44.5251	48.2846
Hus1	394.766	0.326871	0.131303	2.48945	0.0127942	0.318718	379.096	292.229	375.033	354.663	411.189	434.987	427.285	483.651
Zap70	131.908	0.453646	0.182328	2.48808	0.0128435	0.319357	113.613	106.463	106.288	116.724	158.665	178.631	144.511	130.368
Cpne9	365.123	-0.485253	0.195075	-2.48752	0.0128637	0.319357	337.36	425.85	416.511	525.26	236.88	388.625	352.295	238.204
Pdk4	277.741	0.465686	0.187339	2.48579	0.0129263	0.319524	216.792	182.507	269.609	262.181	403.367	328.627	254.652	304.193
Arpc4	2067.43	-0.309479	0.124508	-2.48563	0.0129324	0.319524	2858.87	2690.9	1838.87	1813.72	1725.2	2444.93	1722.42	1444.51
Fam83h	35.5496	0.986441	0.396875	2.48552	0.0129362	0.319524	24.3456	31.5042	23.3316	17.0597	77.0979	24.5447	39.8382	46.6751
Pdpk1	3913.27	-0.281009	0.113124	-2.48407	0.012989	0.319852	4359.02	3335.1	4378.56	5125.1	3030.28	3573.98	3707.3	3796.78
Tspyl1	4449	-0.266854	0.107431	-2.48395	0.0129934	0.319852	5584.42	5015.69	4485.71	4369.98	3633.66	4919.85	3822.13	3760.56
Naa15	1495.51	0.259351	0.10447	2.48253	0.0130451	0.320585	1202.21	1054.85	1726.54	1487.79	1391.11	1521.77	1827.09	1752.73
Tlnrd1	1133.42	-0.300454	0.121061	-2.48185	0.0130704	0.320665	1423.64	1762.06	830.431	1028.07	1194.46	1191.78	770.206	866.708
Gm42636	12.6017	1.50881	0.608032	2.48147	0.0130843	NA	8.1152	3.25906	7.77719	6.28516	16.7604	5.45438	24.9965	28.166
Fibin	64.6932	0.616676	0.248784	2.47876	0.0131839	0.321905	59.125	52.1449	52.712	41.3025	82.6847	69.5434	83.5822	76.4506
Fam241a	99.389	-0.590813	0.238386	-2.47838	0.0131979	0.321905	140.277	133.621	77.7719	128.397	84.9194	79.0886	61.7102	89.3265
Large1	3827.23	-0.212794	0.0858707	-2.47808	0.0132093	0.321905	3970.65	3437.22	4578.17	4449.89	3048.16	3350.36	3917.43	3865.99
Tspan17	538.994	0.387216	0.156257	2.47808	0.0132093	0.321905	409.238	606.185	499.468	357.356	621.253	619.073	628.819	570.563
Nxph1	499.427	0.28457	0.114894	2.47681	0.0132562	0.322509	474.159	456.268	454.533	413.025	577.675	606.8	539.769	473.189
Pip5k1c	7809.35	0.228275	0.092283	2.47364	0.0133743	0.324546	6652.14	6633.27	8410.59	7108.51	8252.83	7933.4	9341.68	8142.39
Mcl1	1857	-0.249796	0.100994	-2.47337	0.0133845	0.324546	2318.63	1996.72	1721.35	2005.86	1927.45	1954.03	1454.49	1477.51
Atp6v1c2	21.9222	1.27963	0.517547	2.4725	0.0134172	NA	5.79657	5.43176	27.6522	17.0597	40.225	19.0903	34.3702	25.7518
Galnt3	99.6838	-0.572671	0.231788	-2.47067	0.0134862	0.326469	85.7892	97.7717	139.989	153.537	67.0416	55.9074	124.202	73.2316
Psg16	32.1317	0.85733	0.347169	2.46949	0.0135306	0.326524	19.7083	20.6407	30.2446	20.6512	30.1687	43.6351	44.5251	47.4798
Cit	1090.74	0.384103	0.155617	2.46825	0.0135774	0.326524	721.093	783.26	1127.69	1197.77	1455.92	1066.33	1177.96	1195.85
Tmie	62.6311	0.714861	0.289668	2.46787	0.0135921	0.326524	51.0098	36.936	53.5762	44.894	116.206	76.3614	61.7102	60.3557
Klhl9	2637.31	-0.256325	0.103877	-2.46758	0.0136031	0.326524	2836.84	2423.65	3085.81	3147.07	2017.95	2547.2	2562.93	2477
Bzw2	809.298	-0.281427	0.114109	-2.4663	0.0136518	0.326524	1021.36	1041.81	704.267	801.807	709.524	830.43	681.156	684.032
Galnt17	4569.35	-0.302151	0.122514	-2.46625	0.0136535	0.326524	5026.79	3813.1	5555.5	5720.39	2999	3800.34	5285.99	4353.66
Pdgfra	1256.44	0.221073	0.0896606	2.46567	0.0136758	0.326524	1050.34	1002.7	1344.59	1246.26	1255.91	1157.69	1506.04	1487.97
Cpne7	3104.39	0.423428	0.17176	2.46524	0.0136923	0.326524	2036.91	2487.75	3342.46	2660.42	3662.71	1949.94	4830.58	3864.38
Adcy9	2213.93	0.415544	0.168563	2.46522	0.013693	0.326524	1386.54	764.792	3106.55	2605.65	1825.77	1577.68	3327.66	3116.77
Gm14434	30.6592	3.85502	1.56409	2.46471	0.0137125	0.326524	8.1152	1.08635	1.72826	0.89788	10.0562	16.3632	206.221	0.804743
Adgrg5	8.59773	1.69269	0.68723	2.46306	0.0137757	NA	8.1152	3.25906	1.72826	3.59152	14.5257	17.7267	9.3737	10.4617
Gm5148	88.6816	0.5732	0.232721	2.46303	0.0137767	0.327516	78.8334	49.9722	86.4132	70.0346	91.6236	113.178	116.39	103.007
Rab3d	347.023	0.373025	0.15149	2.46238	0.013802	0.327585	265.483	275.934	389.723	280.139	373.198	391.352	438.221	362.134
Pcyox1l	492.909	-0.294076	0.11949	-2.46109	0.0138514	0.327696	606.321	663.762	444.164	469.591	454.766	479.986	405.413	419.271
Spp1	200.834	0.738262	0.299974	2.46109	0.0138517	0.327696	170.419	151.003	107.152	118.52	558.68	256.356	163.259	81.2791
Prx	65.0546	0.647139	0.263234	2.45842	0.0139551	0.329607	31.3015	23.8998	82.0925	70.9325	54.7507	51.8166	92.1747	113.469
Jam2	969.775	0.335989	0.136719	2.45752	0.0139901	0.329652	936.726	699.611	892.648	888.003	1305.08	1112.69	928.778	994.663
Trak1	4076.4	0.290421	0.118193	2.45718	0.0140033	0.329652	2958.57	2939.67	5049.99	3868.96	4273.9	4034.88	4855.58	4629.69
Abce1	2039.13	-0.327778	0.133426	-2.45663	0.0140249	0.329652	2559.77	1950	2248.47	2315.63	1537.49	2229.48	1820.06	1652.14
Slc8a2	8419.3	-0.288369	0.117423	-2.45581	0.0140568	0.329843	8789.92	7962.97	10922.6	9346.03	6040.45	7599.32	9471.35	7221.76
Ppif	485.681	-0.294026	0.119781	-2.45469	0.0141005	0.329843	593.569	713.734	392.316	442.655	507.282	545.438	346.827	343.625
Mrps36	235.541	0.444781	0.181283	2.45351	0.014147	0.329843	192.446	225.961	212.576	166.108	219.003	353.171	265.588	249.47
Igkv15-103	40.0812	-5.01158	2.04263	-2.45349	0.0141479	0.329843	20.8677	0	11.2337	281.934	4.46944	1.3636	0.781142	0
Slc2a6	662.272	-0.302628	0.123359	-2.45322	0.0141584	0.329843	719.934	730.029	707.724	766.789	501.695	684.525	623.351	564.125
Tbc1d2b	332.133	0.466097	0.190014	2.45296	0.0141688	0.329843	202.88	246.602	316.272	360.948	465.939	276.81	353.857	433.757
Atp1a1	12052.2	-0.277419	0.113166	-2.45144	0.0142286	0.33031	12039.5	13671.7	15670.2	11450.7	9937.81	11417.4	11581.2	10649.2
Trpc1	1202.06	-0.224362	0.0915277	-2.4513	0.0142342	0.33031	1351.76	1400.31	1212.38	1220.22	1074.9	1212.24	1063.13	1081.57
Pcdhgb7	173.605	0.454318	0.1854	2.45048	0.0142667	0.330539	146.074	104.29	164.185	173.291	208.946	149.996	204.659	237.399
Brca2	149.86	0.498773	0.203752	2.44794	0.0143674	0.332344	128.684	80.3901	148.631	140.069	176.543	119.996	193.723	210.843
Ighg3	145.489	1.91127	0.780968	2.44731	0.0143928	0.332385	198.243	121.672	0.864132	12.5703	483.817	260.447	20.3097	65.9889
Eno2	15623.4	-0.210341	0.0859858	-2.44624	0.0144357	0.332385	19038.3	18621.2	14752.5	14753.1	14470.9	16833.6	13927	12591
Slc7a11	1594.59	0.396996	0.162292	2.44619	0.0144376	0.332385	1145.4	926.659	1829.37	1704.18	2032.48	1310.42	2072.37	1735.83
Tmtc2	275.772	0.358211	0.146563	2.44408	0.0145222	0.333644	237.659	198.803	257.511	273.853	336.326	287.719	310.113	304.193
S1pr5	393.511	-0.315987	0.12931	-2.44364	0.01454	0.333644	496.186	545.349	390.588	312.462	419.01	422.715	264.026	297.755
Wasl	3697.81	-0.326649	0.133702	-2.44312	0.014561	0.333644	5092.87	3410.06	3760.7	4190.41	2824.69	3391.26	3283.92	3628.59
Ccny	3559.85	-0.232445	0.0952362	-2.44072	0.014658	0.335146	4142.23	3538.25	3779.71	3917.45	3126.38	3651.71	3081.6	3241.51
Sstr1	273.634	0.42593	0.174554	2.4401	0.0146834	0.335146	252.73	233.566	215.169	223.572	387.724	362.716	314.019	199.576
Scn2a	6423.68	0.299502	0.122757	2.4398	0.0146956	0.335146	4819.27	3325.33	8026.06	7135.45	5682.9	5195.3	8825.34	8379.79
L1cam	2273.39	0.294336	0.12072	2.43817	0.0147617	0.336129	1532.61	1267.77	2752.26	2747.51	2179.97	1660.86	3059.73	2986.4
Apol9a	19.596	1.56229	0.641003	2.43726	0.0147991	NA	6.95588	5.43176	3.45653	25.1406	51.3986	13.636	24.9965	25.7518
Sv2a	9417.59	-0.189601	0.0778085	-2.43677	0.0148191	0.336909	9715.05	8921.13	10526	10939.8	7862.87	8038.4	10030.6	9306.85
Tead4	18.1453	1.20612	0.495553	2.43389	0.0149375	NA	15.0711	7.60447	11.2337	8.08092	44.6944	25.9083	14.0606	18.5091
Trpv6	76.2825	0.614552	0.252543	2.43345	0.0149556	0.339002	48.6912	51.0586	72.5871	70.0346	103.915	65.4526	114.828	83.6933
Sf3a1	1569.36	-0.229404	0.0942728	-2.4334	0.0149577	0.339002	1741.29	1485.04	1863.07	1687.12	1387.76	1392.23	1522.45	1475.9
Igkv9-120	71.091	4.9726	2.04434	2.43237	0.0150003	0.3392	121.728	2.17271	0	0	186.599	42.2715	17.1851	198.772
Gm15708	9.49442	-1.54422	0.63487	-2.43234	0.0150016	NA	18.549	16.2953	7.77719	13.4682	6.70416	6.81798	3.12457	3.21897
Sltm	1449.56	-0.209565	0.0861677	-2.43207	0.015013	0.3392	1367.99	1466.58	1699.75	1679.04	1168.76	1227.24	1521.66	1465.44
2900052N01Rik	747.583	0.353045	0.145313	2.42954	0.0151179	0.341042	690.951	583.371	725.871	619.537	743.045	1071.79	819.418	726.683
Gm7932	20.9407	1.07519	0.442715	2.42863	0.0151562	NA	10.4338	15.2089	11.2337	16.1618	41.3423	27.2719	26.5588	19.3138
Fos	498.07	0.584722	0.240766	2.42859	0.0151575	0.341406	518.213	299.833	346.517	301.688	1127.42	763.614	306.989	320.288
Depdc7	56.3235	-0.737323	0.303684	-2.42792	0.0151855	0.34151	55.6471	84.7355	72.5871	66.4431	36.8729	62.7254	28.1211	43.4561
B3galt2	1043.32	0.291497	0.120121	2.42669	0.0152373	0.342146	994.692	872.341	1043.87	842.211	1105.07	1152.24	1305.29	1030.88
Ralgps2	1557.67	-0.292183	0.12044	-2.42596	0.0152679	0.342306	1531.45	1305.8	1955.53	2101.04	1115.13	1456.32	1543.54	1452.56
Xpo6	1951.02	-0.236191	0.0973939	-2.42511	0.0153037	0.342583	1977.79	1713.18	2386.73	2377.59	1705.09	1540.86	2081.74	1825.16
Cnih2	12198.9	-0.318576	0.131537	-2.42195	0.0154375	0.344529	17633.2	19617.4	9340.4	8484.07	10549	15695	8148.87	8123.08
Prss35	206.98	-0.534109	0.220529	-2.42194	0.015438	0.344529	279.395	197.716	187.517	314.258	167.604	136.36	226.531	146.463
Cacng8	3693.9	-0.230241	0.0951158	-2.42064	0.0154933	0.345235	3544.02	4321.51	4127.96	3956.96	3432.53	3159.45	3665.9	3342.9
Trim27	609.906	-0.269388	0.11132	-2.41994	0.0155231	0.34537	882.238	775.656	516.751	500.119	619.018	713.161	427.285	445.023
Ramp2	413.622	-0.342004	0.141394	-2.4188	0.0155718	0.345626	679.358	665.934	280.843	267.568	453.648	448.623	280.43	232.571
Gm1043	472.458	0.384322	0.158976	2.41748	0.0156285	0.345626	201.721	166.212	687.849	634.801	331.856	214.085	810.825	732.316
Rapgef6	1111.21	0.327794	0.135595	2.41746	0.0156293	0.345626	792.971	675.711	1207.19	1310.9	1205.63	835.884	1499.79	1361.63
Dhx29	707.262	-0.248042	0.102623	-2.41701	0.0156487	0.345626	753.554	682.23	826.11	808.99	566.502	639.526	684.28	696.908
S100a6	251.643	0.477951	0.197774	2.41665	0.0156639	0.345626	314.174	285.711	114.93	147.252	467.057	267.265	189.817	226.938
mt-Nd5	85720.4	0.332032	0.13741	2.41635	0.0156769	0.345626	89392.4	55224.7	77489.3	81617.3	83328.3	102327	103900	92483.5
Kdm7a	2623.34	-0.387253	0.16031	-2.41566	0.0157068	0.345649	2717.43	1664.29	3482.45	4123.06	1471.56	2169.48	2701.19	2657.26
Slc6a20a	298.022	0.40157	0.166266	2.41523	0.0157253	0.345649	307.218	294.402	254.055	178.678	407.837	314.991	342.921	284.074
Itprid1	40.9412	-0.823382	0.341288	-2.41257	0.0158403	0.347652	34.7794	72.7856	43.2066	58.3622	25.6993	34.0899	31.2457	27.3613
Arhgap12	2051.21	-0.277897	0.115335	-2.40949	0.0159749	0.349713	2206.17	1882.65	2407.47	2497.9	1512.91	1889.94	1777.88	2234.77
Camk2b	28882	-0.253273	0.105137	-2.40897	0.0159975	0.349713	32431.8	29118.6	32580.4	31470.7	22132.7	28341	29927.1	25054.1
Zbtb45	593.58	-0.27285	0.113273	-2.40877	0.0160062	0.349713	796.449	825.628	536.626	454.327	634.661	628.618	453.062	419.271
Amotl1	722.917	0.374448	0.15564	2.40586	0.0161343	0.351984	517.054	410.641	827.838	804.5	844.725	572.71	851.445	954.425
Maco1	1161.04	-0.225613	0.0938054	-2.40512	0.0161672	0.352175	1230.03	1263.43	1226.2	1284.87	1008.98	1163.15	1038.92	1072.72
Sdha	7511.24	-0.192218	0.0800499	-2.40122	0.0163404	0.355415	7547.13	8035.75	8468.49	7992.03	6440.47	7263.88	7191.19	7150.95
Asgr1	23.4431	1.15192	0.479838	2.40065	0.016366	NA	8.1152	30.4179	12.0978	8.08092	51.3986	29.9991	28.1211	19.3138
Mydgf	653.208	0.319822	0.133386	2.39771	0.0164978	0.358099	608.64	796.297	465.767	444.451	777.683	1028.15	540.55	564.125
Usp29	476.45	0.274834	0.114648	2.39719	0.0165213	0.358099	417.353	360.669	488.234	459.714	493.873	460.895	579.607	551.249
Wnt5a	315.918	0.412073	0.171924	2.39683	0.0165375	0.358099	282.873	250.947	298.99	246.019	474.878	342.263	357.763	273.613
Ap2a2	6015.56	-0.247515	0.1033	-2.39608	0.0165716	0.358306	7311.79	5943.44	6175.09	6684.72	5182.32	5371.2	6217.89	5238.07
Scg2	3591.39	-0.273796	0.114399	-2.39335	0.0166952	0.360443	5047.65	4387.78	3321.72	3088.71	3086.15	3719.89	3083.17	2996.06
Sestd1	1165.3	0.30089	0.125849	2.39088	0.0168078	0.36143	854.415	682.23	1500.13	1187.9	1015.68	1089.51	1556.03	1436.47
Tbx18	58.3208	0.698376	0.292104	2.39085	0.0168095	0.36143	53.3284	60.8358	25.924	39.5067	86.0368	87.2701	73.4273	40.2372
Aldh3a2	1135.68	0.244972	0.102482	2.3904	0.0168299	0.36143	1032.95	990.754	1139.79	993.055	1147.53	1339.05	1254.51	1187.8
Man1b1	1512.94	0.240603	0.100673	2.38994	0.0168511	0.36143	1305.39	1265.6	1602.96	1379.14	1688.33	1618.59	1665.39	1578.1
Urgcp	1546.68	-0.203365	0.0851099	-2.38944	0.0168742	0.36143	1658.98	1763.15	1573.58	1620.67	1490.56	1566.77	1365.44	1334.26
Wnt9a	114.809	-0.521283	0.218317	-2.38774	0.0169525	0.36143	178.534	170.557	83.8208	116.724	99.4451	96.8153	94.5182	78.0601
Podn	55.037	0.718061	0.300733	2.3877	0.0169541	0.36143	27.8235	34.7633	57.0327	47.5876	71.5111	34.0899	76.5519	90.936
Carm1	1086.43	0.274322	0.114892	2.38765	0.0169565	0.36143	949.478	765.879	1180.4	1050.52	1196.69	1030.88	1241.23	1276.32
Nsg2	13083.9	-0.208831	0.0874689	-2.38748	0.0169641	0.36143	14414.9	14763.5	13907.3	13051.6	11051.8	13094.6	12465.5	11922.3
Ppp1r16b	3466.66	0.301481	0.126333	2.3864	0.0170144	0.361589	2718.59	2498.61	4055.37	3220.69	2977.77	4068.97	4282.22	3911.05
Prkaca	3967.2	-0.225941	0.0946944	-2.38601	0.0170325	0.361589	5340.96	4952.68	3522.2	3384.11	3795.67	4397.6	3309.7	3034.69
Acsbg1	3135.9	0.218046	0.0913964	2.38571	0.017046	0.361589	2813.66	3045.05	2786.82	2919.01	3648.18	3782.61	3144.88	2946.97
Gad1	5609.97	0.176946	0.0741952	2.38488	0.0170848	0.361712	5405.88	5101.51	5389.59	5168.2	5843.8	6043.46	5852.31	6075.01
Nwd1	2558.22	0.312724	0.131148	2.38452	0.0171015	0.361712	1714.63	1403.57	3155.81	3077.93	2557.64	2113.57	3094.88	3347.73
Gins4	247.585	0.451401	0.189401	2.3833	0.017158	0.362382	165.782	248.775	218.625	199.329	248.054	384.534	248.403	267.175
Pofut2	466.468	0.316871	0.132992	2.38262	0.0171898	0.362527	405.76	442.146	431.202	381.599	629.074	464.986	478.84	498.136
Pcdh10	2543.66	0.303714	0.127586	2.38046	0.0172909	0.364125	2149.37	1614.32	2537.95	2875.91	2897.32	2345.38	2992.55	2936.51
Coprs	269.069	0.332925	0.139888	2.37994	0.0173155	0.364125	264.324	273.761	217.761	200.227	340.795	301.355	297.615	256.713
Zfp872	2.42568	-3.68652	1.55052	-2.37761	0.0174254	NA	9.27451	4.34541	1.72826	2.69364	0	1.3636	0	0
Rasd1	981.543	-0.432646	0.181988	-2.37733	0.0174385	0.365756	1252.06	1378.58	918.572	979.587	581.028	1212.24	703.809	826.471
Ptges3-ps	449.675	-0.386757	0.162697	-2.37717	0.0174461	0.365756	623.711	650.725	398.365	386.986	364.26	474.531	282.773	416.052
Enc1	25232.7	-0.26593	0.111894	-2.37663	0.0174715	0.365756	26351.2	21814	31197.7	30949	17337	23460.7	26604.1	24147.9
Creld1	1513.09	-0.275278	0.115857	-2.37601	0.0175008	0.365756	1655.5	2089.06	1439.64	1455.46	1307.31	1670.4	1229.52	1257.81
Rasl11b	1289.36	-0.310622	0.130759	-2.37554	0.0175234	0.365756	1510.59	1738.16	1212.38	1256.13	1154.23	1404.5	836.603	1202.29
Pygo1	2018.16	-0.296149	0.124688	-2.37511	0.0175436	0.365756	1966.2	1414.43	2608.81	2976.47	1405.64	1609.04	2045.03	2119.69
Gm43011	1.65344	4.18	1.76027	2.37464	0.0175661	NA	0	0	0	0	3.35208	2.72719	3.12457	4.02372
Pbxip1	1917.96	0.377695	0.15932	2.37066	0.0177563	0.369645	1284.52	1696.88	1812.95	1899.91	2658.2	1570.86	2000.5	2419.86
Col4a5	177.21	0.628839	0.265357	2.36978	0.0177985	0.369645	102.02	153.176	154.68	148.15	313.978	113.178	201.535	230.961
Pkd2l1	17.7426	1.10855	0.467814	2.36963	0.0178057	NA	11.5931	11.9499	9.50545	11.6724	36.8729	19.0903	19.5285	21.7281
Tdp1	317.855	-0.305768	0.129071	-2.36898	0.017837	0.369645	304.9	350.892	370.713	378.905	265.932	283.628	306.208	281.66
Fads6	541.217	0.310917	0.131264	2.36864	0.0178534	0.369645	428.946	383.483	615.262	514.485	588.849	569.983	589.762	638.966
Arhgap18	153.838	0.440738	0.18608	2.36854	0.0178584	0.369645	119.409	166.212	133.076	105.052	184.365	170.449	171.07	181.067
Vsnl1	8791.26	-0.238114	0.100564	-2.36779	0.0178949	0.369645	11139.8	10271.5	7838.54	8667.23	8430.49	10701.5	6568.62	6712.36
Cggbp1	1646.63	-0.323092	0.136469	-2.36752	0.0179077	0.369645	2086.77	1518.72	1795.67	1911.59	1299.49	1813.58	1337.31	1409.91
Lhb	18.1345	-1.82951	0.773195	-2.36617	0.0179734	NA	8.1152	47.7995	35.4294	12.5703	2.23472	1.3636	8.59256	28.9708
Gm9924	9.06237	1.63682	0.69233	2.36421	0.0180685	NA	3.47794	9.77717	2.5924	2.69364	11.1736	19.0903	14.8417	8.85217
Opalin	449.675	0.352492	0.14915	2.36335	0.0181108	0.373307	464.885	433.455	338.74	321.441	587.732	700.888	311.676	438.585
Pln	12.4692	1.38765	0.587563	2.3617	0.0181913	NA	13.9118	9.77717	1.72826	4.4894	25.6993	20.4539	14.8417	8.85217
Sowaha	4600.3	-0.247995	0.105019	-2.36144	0.0182042	0.373936	5931.05	5847.84	4188.45	4121.27	3968.86	5042.58	3750.26	3952.09
Rxrg	66.9893	0.651395	0.275858	2.36134	0.018209	0.373936	71.8775	59.7494	36.2935	43.0982	124.027	65.4526	72.6462	62.77
Gm9392	74.9062	-0.584378	0.247497	-2.36115	0.0182183	0.373936	115.931	96.6854	71.7229	77.2177	48.0465	76.3614	59.3668	53.9178
Bop1	1284.73	-0.258026	0.109319	-2.36031	0.0182597	0.374259	1501.31	1655.6	1302.25	1152.88	1134.12	1347.23	1159.21	1025.24
Camta1	8556.68	-0.305916	0.129692	-2.35879	0.0183347	0.375269	9511.01	6917.89	10211.4	11308.8	6196.88	7962.04	8995.63	7349.72
Pip4p2	1009.1	-0.247307	0.10488	-2.358	0.0183739	0.375544	1166.27	1140.67	1003.26	1067.58	877.128	1101.79	865.505	850.614
Mab21l1	17.686	1.28067	0.543208	2.3576	0.0183936	NA	11.5931	14.1226	6.04892	7.18304	32.4035	44.9987	20.3097	4.82846
Fxyd2	39.8607	-0.735643	0.312325	-2.35538	0.0185039	0.37767	52.1691	69.5266	40.6142	34.1194	41.3423	42.2715	19.5285	19.3138
Acp6	325.055	-0.365085	0.15508	-2.35416	0.0185644	0.378377	279.395	406.296	371.577	402.25	249.171	231.811	317.925	342.016
Capn7	1122.5	-0.235638	0.100231	-2.35095	0.0187253	0.380258	1315.82	1155.88	1199.41	1185.2	959.813	1097.69	1078.76	987.42
Pfn2	11028.9	-0.256114	0.108948	-2.35079	0.0187335	0.380258	14520.4	13109	10073.2	10393.9	9443.93	13104.2	8835.5	8750.78
Dlg3	4850.82	-0.23774	0.101135	-2.35072	0.0187371	0.380258	5076.64	4309.56	6025.59	5565.96	3495.1	4318.51	5160.22	4855.02
Nfyb	1091.66	-0.256404	0.109136	-2.34939	0.0188042	0.380258	1390.02	1219.97	1060.29	1092.72	920.705	1127.69	981.114	940.745
Hdgfl2	1336.8	-0.256983	0.109383	-2.34939	0.0188042	0.380258	1358.72	1563.26	1493.22	1396.2	1134.12	1041.79	1387.31	1319.78
Crtac1	1458.81	0.298703	0.12715	2.34921	0.0188133	0.380258	1204.53	1438.33	1389.52	1201.36	1708.44	1430.41	1890.36	1407.5
Ttc39d	3.06843	3.47699	1.48034	2.34878	0.0188348	NA	0	1.08635	0.864132	0	5.5868	8.18158	0.781142	8.04743
Stk39	1605.22	-0.335108	0.142707	-2.34822	0.0188632	0.380399	1886.2	2187.91	1726.54	1390.82	1271.56	1463.14	1252.17	1663.4
Zfp367	384.526	-0.393179	0.16745	-2.34804	0.0188725	0.380399	515.895	437.8	306.767	480.366	335.208	432.26	300.74	267.175
Bfsp2	102.33	0.541999	0.230972	2.3466	0.0189457	0.381347	79.9927	87.9946	78.636	79.0134	162.017	151.359	74.2085	105.421
Shtn1	743.192	0.266548	0.113705	2.34421	0.0190676	0.382875	568.064	595.321	844.257	691.367	713.993	687.252	852.226	993.053
4833439L19Rik	2856.94	0.212887	0.0908381	2.34359	0.0190992	0.382875	2777.72	2727.83	2777.32	2306.65	3033.63	3224.9	2980.84	3026.64
Zfp641	200.144	0.427114	0.18225	2.34357	0.0191004	0.382875	151.87	144.485	222.082	165.21	241.35	156.814	256.996	262.346
Ppp4r3a	883.308	-0.254771	0.108759	-2.34253	0.0191534	0.38341	955.275	815.851	969.556	1106.19	772.096	758.159	792.859	896.484
Cnot9	598.282	-0.259333	0.110741	-2.34179	0.0191915	0.383646	714.138	627.912	667.11	595.294	601.14	569.983	508.523	502.16
Gm12930	3.63216	2.72463	1.1639	2.34095	0.0192348	NA	1.15931	0	1.72826	0.89788	10.0562	4.09079	4.68685	6.43795
Abhd17c	1364.85	-0.233553	0.0998405	-2.33926	0.0193218	0.385721	1905.91	1923.93	1081.89	1039.74	1536.37	1482.23	1049.85	898.898
Fnbp1l	1012.9	0.280041	0.119778	2.338	0.0193874	0.386502	738.483	847.355	1106.95	980.485	1148.65	965.426	1072.51	1243.33
Slco4a1	28.9396	0.856182	0.36642	2.33661	0.0194592	NA	25.5049	16.2953	16.4185	24.2428	43.5771	34.0899	34.3702	37.0182
Pth2r	13.2686	1.33108	0.569749	2.33627	0.0194774	NA	3.47794	9.77717	5.18479	11.6724	17.8778	13.636	17.9663	26.5565
Hps6	184.182	-0.381919	0.163585	-2.33468	0.0195602	0.389414	246.934	241.17	155.544	193.044	177.66	177.267	153.885	127.954
Gm50070	5.36291	-2.29478	0.983026	-2.3344	0.0195746	NA	3.47794	17.3816	6.04892	8.9788	2.23472	0	1.56228	3.21897
Plscr1	56.5191	0.632593	0.271038	2.33396	0.0195977	0.389629	51.0098	58.663	33.7011	35.9152	74.8632	76.3614	49.2119	72.4269
Trbv3	1.92684	4.4035	1.88685	2.33378	0.0196072	NA	0	0	0	0	6.70416	0	4.68685	4.02372
H2-Q1	9.86978	2.08855	0.894995	2.33359	0.0196171	NA	3.47794	3.25906	2.5924	5.38728	32.4035	6.81798	24.2154	0.804743
Rhbdl3	634.142	-0.2493	0.106898	-2.33212	0.0196942	0.391013	689.792	668.107	705.996	689.572	513.986	548.166	649.129	608.386
Btg2	561.776	0.372027	0.159589	2.33115	0.0197454	0.391496	630.667	472.563	426.881	364.539	881.598	899.973	387.446	430.538
Khsrp	2189.97	-0.191648	0.082263	-2.3297	0.0198219	0.392388	2387.03	2303.07	2392.78	2258.17	2012.37	1937.67	2138.77	2089.92
Gal3st3	1150.94	-0.275191	0.118157	-2.32903	0.0198577	0.392388	1779.55	1679.5	843.393	835.926	1175.46	1264.05	850.663	778.991
Foxo6	978.533	-0.29815	0.128042	-2.32853	0.0198842	0.392388	1496.67	1134.15	905.61	795.522	1088.31	972.244	795.984	639.771
Cdv3	1475.16	-0.207508	0.0891257	-2.32826	0.0198981	0.392388	1569.71	1607.8	1597.78	1543.46	1383.29	1486.32	1255.29	1357.6
Pnp	229.155	-0.528268	0.226979	-2.32738	0.0199449	0.392609	245.775	280.279	178.875	374.416	170.956	244.084	157.791	181.067
Mocs1	198.074	0.385737	0.165792	2.32663	0.0199849	0.392609	153.029	165.126	184.924	184.065	263.697	193.631	215.595	224.523
Zfp59	118.856	0.45448	0.195346	2.32653	0.0199901	0.392609	117.091	96.6854	98.511	89.788	117.323	140.45	143.73	147.268
Slc44a5	1345.35	0.247405	0.106386	2.32554	0.0200429	0.392829	1092.07	898.414	1543.34	1363.88	1074.9	1175.42	1868.49	1746.29
Ciao1	1038.36	-0.228451	0.0982531	-2.32513	0.0200652	0.392829	1328.57	1354.68	950.545	866.454	1027.97	1137.24	835.041	806.353
Gm48936	2.21289	-3.65189	1.5707	-2.325	0.0200718	NA	3.47794	1.08635	6.04892	6.28516	0	0	0	0.804743
Pcnx2	2139	0.240042	0.103252	2.32481	0.0200822	0.392829	1569.71	1317.75	2654.61	2366.81	1924.09	1724.95	2858.98	2695.08
Gm19410	414.542	-0.350845	0.15099	-2.32363	0.0201451	0.393531	387.211	360.669	475.272	643.78	357.555	271.356	384.322	436.171
Olfml1	307.067	0.351633	0.151396	2.3226	0.0202006	0.394088	264.324	269.415	264.424	271.16	372.081	434.987	268.713	311.436
Mitf	265.838	-0.381653	0.164459	-2.32066	0.0203051	0.39524	287.51	261.811	332.691	318.747	205.594	186.813	213.252	320.288
Rbm4	85.1343	-0.496802	0.214093	-2.3205	0.0203139	0.39524	92.7451	81.4765	119.25	105.052	60.3375	62.7254	74.9896	84.498
Phf19	26.6566	0.873283	0.376436	2.31987	0.0203476	NA	17.3897	14.1226	25.0598	18.8555	30.1687	34.0899	42.1817	31.385
3110053B16Rik	45.2078	-0.75186	0.324111	-2.31976	0.020354	0.395492	89.2672	72.7856	20.7392	42.2004	51.3986	50.453	19.5285	15.2901
Xlr4b	9.44946	2.2997	0.991568	2.31925	0.0203814	NA	0	8.69082	0	3.59152	10.0562	6.81798	7.81142	38.6277
Tmem94	1166.71	0.238905	0.103033	2.31872	0.0204102	0.396055	947.16	955.99	1268.55	1119.66	1289.43	1127.69	1300.6	1324.61
Steap3	227.95	0.454366	0.196141	2.31653	0.0205296	0.397685	176.216	192.284	205.663	194.84	350.851	203.176	212.471	288.098
Stam	1377.24	0.260996	0.112705	2.31575	0.0205718	0.397685	1306.55	1001.62	1448.28	1261.52	1424.63	1494.5	1562.28	1518.55
Kdm1a	1429.58	-0.210579	0.0909361	-2.31568	0.020576	0.397685	1594.06	1569.78	1454.33	1520.11	1325.19	1242.24	1398.24	1332.65
Taf9b	521.746	0.337479	0.14577	2.31515	0.0206046	0.39771	454.451	463.873	458.854	445.348	610.079	792.249	468.685	480.432
Scml4	83.4305	0.589308	0.254709	2.31365	0.0206867	0.398766	74.1961	47.7995	71.7229	72.7283	131.849	80.4522	93.737	94.9597
Tcea2	486.131	-0.366607	0.15853	-2.31254	0.0207478	0.399415	424.309	653.984	528.849	582.724	442.475	355.899	496.025	404.786
Ism2	6.55178	-1.79643	0.777488	-2.31055	0.0208576	NA	9.27451	11.9499	8.64132	10.7746	1.11736	2.72719	3.90571	4.02372
Rps6ka6	105.075	-0.48546	0.21022	-2.3093	0.0209271	0.40088	147.233	107.549	105.424	131.09	92.7409	79.0886	92.1747	85.3028
Slc7a5	1255.17	0.27135	0.117514	2.30908	0.0209389	0.40088	1452.62	1175.43	968.692	952.651	1792.25	1392.23	1214.68	1092.84
Cep128	94.1855	0.574195	0.248741	2.30841	0.0209765	0.40088	60.2843	61.9221	106.288	75.4219	87.1541	139.087	119.515	103.812
Shisa7	3969.08	0.291194	0.126148	2.30835	0.0209799	0.40088	2395.14	2122.73	5387.86	4840.47	3321.91	3489.44	5121.17	5073.91
Vwf	566.229	0.391444	0.169581	2.3083	0.0209826	0.40088	628.348	565.99	424.289	365.437	768.744	534.53	720.213	522.278
Atg5	480.45	-0.329806	0.142913	-2.30773	0.021014	0.40088	673.562	534.486	449.348	478.57	410.071	578.165	374.167	345.235
Aco2	8555.49	0.199597	0.0864921	2.30769	0.0210164	0.40088	7171.52	7867.37	8970.55	7871.71	8869.61	9174.27	9557.27	8961.62
Capn12	14.8368	1.30771	0.566877	2.30686	0.0210626	NA	5.79657	17.3816	7.77719	2.69364	34.6382	25.9083	14.8417	9.65692
Tmem64	1225.24	-0.26406	0.114587	-2.30445	0.0211975	0.403806	1498.99	1158.05	1351.5	1333.35	1100.6	1264.05	1017.83	1077.55
Tbc1d24	2049.85	-0.271408	0.117841	-2.30317	0.0212692	0.404643	2291.96	1701.23	2397.1	2592.18	1800.07	1641.77	2160.64	1813.89
Ccdc71l	1181.62	-0.239315	0.103956	-2.30207	0.0213311	0.405292	1420.16	1357.94	1129.42	1215.73	1008.98	1254.51	1024.86	1041.34
Edc4	1464.91	-0.2204	0.0958078	-2.30044	0.0214233	0.406512	1482.76	1339.47	1680.74	1812.82	1328.54	1206.78	1488.86	1379.33
Map3k7	1298.62	0.220414	0.095901	2.29835	0.0215419	0.408031	1088.6	990.754	1425.82	1306.42	1325.19	1249.05	1523.23	1479.92
St6galnac6	2393.98	0.232702	0.101261	2.29804	0.0215593	0.408031	2210.81	2565.97	2187.98	1832.57	2700.66	2999.91	2420.76	2233.16
Gm44846	64.693	0.949783	0.413411	2.29743	0.0215944	0.408164	11.5931	3.25906	99.3751	98.7668	43.5771	12.2724	132.013	116.688
Ptk2b	19864.1	-0.287229	0.125054	-2.29683	0.0216283	0.408276	22957.9	18242	24892.2	21108.3	13625.1	18629.4	21165	18292.6
Btbd3	7475.48	-0.266005	0.115869	-2.29573	0.0216914	0.408938	9504.06	7470.85	7761.63	7924.69	5875.08	7832.49	7009.19	6425.87
Lingo4	21.3392	1.02021	0.444407	2.29567	0.0216946	NA	12.7525	8.69082	18.1468	17.0597	39.1076	21.8175	25.7777	27.3613
Lmtk3	5425.81	-0.27164	0.118365	-2.29494	0.0217367	0.409262	5116.05	7049.34	6241.62	5332.51	4999.07	4508.05	5328.17	4831.68
Shmt1	96.5068	0.621263	0.270806	2.29412	0.0217834	0.409415	83.4706	34.7633	106.288	82.6049	98.3277	111.815	143.73	111.055
Pcdh15	237.187	0.37109	0.161817	2.29327	0.0218323	0.409415	132.162	148.83	298.125	261.283	233.528	192.267	306.989	324.311
Grsf1	1962.82	-0.222647	0.0970912	-2.29317	0.0218383	0.409415	2406.74	2347.61	1774.93	1950.19	1756.49	2052.21	1682.58	1731.81
Kctd1	1400.13	-0.26177	0.114185	-2.2925	0.0218766	0.409415	1735.49	1409	1399.89	1564.11	1133	1403.14	1234.99	1321.39
Cbfa2t3	1218.35	-0.298589	0.13029	-2.29173	0.0219214	0.409415	1514.06	1050.5	1547.66	1264.21	1060.38	1025.42	1201.4	1083.18
AI593442	4036.61	-0.260481	0.113672	-2.29152	0.0219334	0.409415	4698.7	3793.54	4496.94	4571.11	2867.15	3711.71	4072.09	4081.66
Pcdha3	84.0149	0.547531	0.239037	2.29057	0.0219885	0.409415	59.125	43.4541	76.0436	95.1753	62.5722	95.4517	117.171	123.126
Plekhf1	88.5008	0.555515	0.242535	2.29045	0.0219951	0.409415	67.2402	98.8581	62.2175	52.077	116.206	166.359	73.4273	71.6221
Ube2j2	700.767	-0.258185	0.112724	-2.29041	0.0219977	0.409415	954.116	885.378	655.012	579.132	698.35	699.525	588.2	546.421
Coro7	1438.26	-0.216474	0.0945998	-2.28832	0.0221191	0.410797	1340.17	1571.95	1604.69	1659.28	1184.4	1212.24	1462.3	1471.07
4930570G19Rik	171.426	0.438362	0.191639	2.28744	0.02217	0.410797	132.162	89.0809	171.098	190.351	170.956	125.451	272.619	219.695
Nkd1	277.568	0.316474	0.138364	2.28726	0.0221808	0.410797	282.873	307.438	207.392	193.044	343.03	376.352	232.78	277.636
Mmp16	505.66	0.320528	0.140141	2.28719	0.0221847	0.410797	374.458	252.034	610.941	574.643	430.184	396.806	735.054	671.156
Gm41349	9.09058	-1.63214	0.713652	-2.28703	0.022194	NA	12.7525	7.60447	18.1468	14.3661	1.11736	1.3636	10.936	6.43795
Kif26a	188.25	0.474669	0.207597	2.28649	0.0222257	0.411035	205.199	199.889	98.511	118.52	394.428	211.357	144.511	133.587
Grk3	2136.46	0.283116	0.123885	2.28532	0.0222938	0.411553	1581.3	1377.5	2480.92	2377.59	2335.28	1913.12	2599.64	2426.3
1700001O22Rik	108.367	-0.710677	0.311012	-2.28504	0.0223102	0.411553	170.419	238.998	77.7719	74.524	108.384	49.0895	64.0536	83.6933
Slc38a1	3912.28	0.24676	0.108053	2.28368	0.0223901	0.411902	3259.99	2588.78	4344.85	4230.81	3947.64	3807.16	4405.64	4713.38
Clec2i	8.15436	1.75046	0.766926	2.28244	0.0224635	NA	4.63726	2.17271	1.72826	6.28516	5.5868	21.8175	10.936	12.0711
Adam10	2176.72	-0.262216	0.114897	-2.28219	0.0224779	0.411902	2594.55	1883.74	2481.79	2541	1850.35	2050.85	1921.61	2089.92
Slc37a3	1239.22	0.221808	0.0971967	2.28205	0.0224864	0.411902	1044.54	1041.81	1323.85	1169.94	1238.04	1268.14	1505.26	1322.19
Slc27a4	1798.24	0.2528	0.110785	2.2819	0.0224954	0.411902	1401.61	1614.32	1984.05	1571.29	1784.42	1975.85	2128.61	1925.75
Arsj	79.3815	0.647599	0.283845	2.28153	0.0225173	0.411902	60.2843	71.6993	75.1795	38.6088	80.45	141.814	92.1747	74.8411
Prmt5	1214.41	-0.217253	0.0952289	-2.28138	0.022526	0.411902	1396.97	1343.82	1235.71	1250.75	1057.02	1130.42	1178.74	1121.81
Slc7a1	887.833	0.287309	0.125937	2.28136	0.022527	0.411902	808.042	592.062	931.534	878.126	979.925	891.792	1049.85	971.325
Gm13205	51.2574	-0.725601	0.318192	-2.28038	0.0225849	0.412444	67.2402	122.758	34.5653	37.711	44.6944	47.7259	32.0268	23.3376
Gm16339	19.3721	-1.04699	0.459367	-2.27921	0.0226545	NA	23.1863	36.936	22.4674	21.5491	8.93888	20.4539	9.3737	12.0711
Vps4b	1059.26	-0.269118	0.118126	-2.27823	0.0227128	0.414259	1276.4	1102.65	1154.48	1096.31	841.373	1134.51	967.054	901.312
Lef1os1	1.74879	4.0375	1.77295	2.27728	0.0227695	NA	0	0	0	0	6.70416	4.09079	0.781142	2.41423
B430319F04Rik	13.1275	1.27031	0.558187	2.27578	0.0228589	NA	8.1152	11.9499	5.18479	5.38728	33.5208	16.3632	14.8417	9.65692
Gpr101	180.191	-0.470065	0.206583	-2.27542	0.0228805	0.416796	217.951	162.953	199.614	255.896	144.14	117.269	130.451	213.257
Scimp	11.1682	-1.45572	0.639943	-2.27477	0.0229199	NA	17.3897	16.2953	7.77719	23.3449	8.93888	6.81798	2.34343	6.43795
Prrc2b	13526.5	0.301376	0.132534	2.27395	0.0229692	0.417435	9734.76	7026.53	17976.5	14643.5	12628.4	10907.4	18719.3	16575.3
Slc22a23	1528.38	0.257638	0.113303	2.27389	0.0229728	0.417435	1263.65	1126.55	1621.11	1581.17	1752.02	1343.14	1752.88	1786.53
Slc24a3	4874.16	-0.21836	0.0960658	-2.27303	0.0230247	0.417856	5005.92	4029.28	6003.12	5892.79	3647.07	3906.7	5006.34	5502.03
Sall2	1828.1	-0.227484	0.10016	-2.2712	0.0231347	0.41876	2033.44	1727.3	2126.63	2001.37	1737.5	1463.14	1723.98	1811.48
Hapln4	2099.59	0.239038	0.105259	2.27095	0.0231502	0.41876	2002.14	1651.26	2177.61	1875.67	2243.66	2380.84	2288.75	2176.83
Aldh1a1	1566.78	0.283161	0.124705	2.27065	0.0231682	0.41876	1529.14	1214.54	1414.58	1477.01	1735.26	2076.76	1625.56	1461.41
Tmem35a	1011.74	-0.226908	0.0999464	-2.2703	0.0231894	0.41876	1248.58	1268.86	926.349	928.408	1012.33	1079.97	885.034	744.387
Kdm3b	1373.32	0.261288	0.115146	2.26919	0.0232568	0.419457	1094.39	945.127	1540.75	1449.18	1496.15	1179.51	1659.93	1621.56
Galnt16	4907.23	-0.202171	0.0891145	-2.26866	0.0232888	0.419515	5425.59	4620.26	5403.42	5544.41	4059.37	4520.32	4974.31	4710.16
Gm48226	160.139	0.409403	0.180514	2.26799	0.0233298	0.41952	129.843	172.73	114.065	135.58	202.242	171.813	188.255	166.582
Eif3b	2103.2	0.216265	0.095367	2.26771	0.0233467	0.41952	1740.13	1989.11	2157.74	1897.22	2181.09	2353.57	2230.16	2276.62
Bahcc1	745.062	0.312551	0.13787	2.267	0.0233902	0.419744	556.471	462.786	835.615	839.518	827.964	694.07	899.094	844.98
Ksr1	3617.56	-0.209425	0.0923976	-2.26657	0.0234167	0.419744	3311	2849.5	4943.7	4362.8	2497.3	2646.74	4250.97	4078.44
Sec22c	967.983	-0.236685	0.104471	-2.26556	0.0234781	0.420157	994.692	889.723	1255.58	1047.83	770.979	820.885	992.05	972.13
Gal3st2c	2.63572	-3.39346	1.49793	-2.26544	0.0234858	NA	10.4338	1.08635	2.5924	5.38728	0	0	0.781142	0.804743
Sh3bp1	139.148	-0.554822	0.244928	-2.26525	0.0234974	0.420157	122.887	271.588	152.951	118.52	126.262	117.269	103.111	100.593
Dio3	53.322	0.996528	0.440292	2.26333	0.0236151	0.421745	37.0981	41.2814	30.2446	33.2216	141.905	24.5447	80.4576	37.8229
Sdf2l1	402.414	-0.384682	0.170055	-2.26211	0.0236909	0.422313	435.902	598.58	416.511	378.905	318.448	387.261	277.305	406.395
Ankmy2	996.425	-0.222209	0.0982703	-2.2612	0.023747	0.422313	1080.48	1138.5	1011.03	1063.99	859.25	901.337	961.586	955.23
Cend1	4029.04	-0.187745	0.0830362	-2.261	0.0237591	0.422313	4542.19	4842.96	3833.29	3969.53	3807.96	4092.15	3711.99	3432.23
Slc66a1	236.176	-0.342751	0.151597	-2.26094	0.0237629	0.422313	301.422	270.502	251.462	236.142	205.594	189.54	207.003	227.742
Ephb6	1564.92	0.29456	0.130378	2.25928	0.0238663	0.423478	1168.59	1368.8	1621.11	1472.52	1907.33	1302.23	1962.23	1716.52
Jade2	1873.57	0.230833	0.102186	2.25895	0.0238866	0.423478	1449.14	1365.55	2047.13	2083.08	1965.44	1715.4	2146.58	2216.26
Cxadr	411.917	0.342355	0.151619	2.25799	0.023946	0.424016	328.086	358.496	412.191	355.56	535.216	350.444	502.274	453.07
Gm15906	4.71451	-2.6607	1.17864	-2.25742	0.0239817	NA	16.2304	11.9499	3.45653	0	3.35208	2.72719	0	0
Taf12	281.515	-0.306806	0.135933	-2.25704	0.0240059	0.424341	331.564	370.446	254.055	291.811	268.167	276.81	221.063	238.204
Heg1	635.088	0.359711	0.159392	2.25677	0.0240226	0.424341	468.363	544.263	744.017	472.285	774.331	653.162	642.88	781.406
E130008D07Rik	74.524	0.660068	0.292643	2.25554	0.0240992	0.425179	26.6642	44.5405	104.56	61.9537	83.802	58.6346	121.077	94.9597
Kcnd2	3262.48	-0.23658	0.104948	-2.25426	0.0241797	0.425212	3248.4	2606.16	4241.16	3982.1	2182.21	2618.1	3517.48	3704.23
Impdh2	630.395	-0.296743	0.131669	-2.2537	0.024215	0.425212	848.618	789.778	578.968	580.03	511.751	665.435	563.203	505.379
Mysm1	767.867	0.297589	0.13205	2.25361	0.0242208	0.425212	549.515	431.282	831.295	981.383	721.815	635.436	1049.85	942.354
Tnfrsf21	3251.22	-0.234683	0.104189	-2.25249	0.0242915	0.425212	3839.65	2928.81	3625.03	3670.53	2976.65	2983.55	3146.44	2839.13
Adprh	1742.72	-0.223688	0.0993091	-2.25244	0.0242942	0.425212	2245.59	2375.85	1476.8	1468.93	1711.8	1889.94	1447.46	1325.41
Klhdc8a	232.268	0.373509	0.165841	2.25221	0.0243089	0.425212	222.588	313.956	134.805	148.15	311.744	324.536	186.693	215.671
Efhd2	3986.3	0.184396	0.0818845	2.2519	0.0243285	0.425212	3924.28	4487.72	3245.68	3265.59	4921.97	4677.13	3654.96	3713.08
Prmt9	380.67	-0.280178	0.124454	-2.25125	0.0243697	0.425212	409.238	436.714	401.821	423.799	362.025	301.355	352.295	358.111
Hccs	517.836	-0.266922	0.118593	-2.25073	0.0244024	0.425212	616.755	667.021	459.718	526.158	478.23	518.166	417.13	459.508
Bdkrb2	17.9102	1.31839	0.585866	2.25033	0.024428	NA	9.27451	11.9499	15.5544	3.59152	50.2812	12.2724	22.6531	17.7043
Slc5a3	1364.98	-0.274275	0.1219	-2.25	0.0244488	0.425212	1253.22	1046.16	1704.07	1991.5	1021.27	942.245	1279.51	1681.91
Aspdh	58.878	0.71381	0.317268	2.24987	0.0244575	0.425212	28.9829	30.4179	76.0436	47.5876	81.5673	49.0895	92.9559	64.3795
Aifm2	145.123	0.469038	0.208492	2.24967	0.0244702	0.425212	108.976	121.672	156.408	96.971	185.482	192.267	138.262	160.949
Nipal3	2097.24	0.203364	0.0904041	2.2495	0.0244804	0.425212	1788.82	1630.62	2260.57	2140.55	2074.94	2155.85	2359.83	2366.75
Map3k15	74.9553	-0.58858	0.261792	-2.24827	0.0245588	0.425346	63.7623	86.9082	97.6469	106.848	36.8729	42.2715	67.9593	97.3739
Fmo1	155.313	0.450992	0.200624	2.24794	0.0245798	0.425346	112.453	131.449	169.37	109.541	204.477	189.54	167.945	157.73
Hmgb3	163.632	0.448456	0.199507	2.24782	0.0245876	0.425346	154.189	159.694	139.989	98.7668	252.523	186.813	185.912	131.173
Gm37608	38.9609	1.0687	0.47558	2.24716	0.02463	0.425346	4.63726	3.25906	66.5381	54.7707	34.6382	13.636	59.3668	74.8411
Cacna1h	3295.02	-0.198921	0.0885237	-2.24709	0.0246341	0.425346	2696.56	2460.59	4525.46	4475.03	2454.84	2249.93	3943.99	3553.75
Klhl10	8.04423	-1.77244	0.788785	-2.24706	0.0246364	NA	10.4338	8.69082	11.2337	18.8555	3.35208	0	9.3737	2.41423
Cacul1	1327.7	-0.298687	0.132965	-2.24635	0.0246814	0.42566	1475.81	1201.51	1549.39	1635.04	911.766	1326.78	1357.62	1163.66
Atp5l2-ps	16.2192	-1.16825	0.520301	-2.24534	0.0247461	NA	23.1863	24.9861	19.0109	22.447	3.35208	12.2724	14.8417	9.65692
Ap5s1	346.688	-0.314617	0.140213	-2.24385	0.024842	0.427923	415.034	521.449	308.495	304.381	356.438	319.081	273.4	275.222
Cdc20	22.5231	1.0823	0.482787	2.24177	0.0249762	NA	5.79657	24.9861	9.50545	17.0597	33.5208	36.8171	20.3097	32.1897
Igkv2-112	2.40026	4.71108	2.10204	2.24119	0.0250137	NA	0	0	0	0	0	9.54517	0	9.65692
AW551984	51.649	0.665597	0.297005	2.24103	0.025024	0.428923	28.9829	41.2814	55.3044	34.1194	72.6284	57.271	64.0536	59.551
Zfp664	2179.52	0.199937	0.089229	2.24072	0.0250444	0.428923	1864.18	1957.61	2219.95	2075.9	2324.11	2408.11	2315.3	2270.99
Ccnk	509.116	-0.259625	0.115888	-2.24031	0.0250707	0.428923	546.037	514.931	606.62	552.196	475.996	424.078	444.47	508.598
Castor2	3242.87	0.233757	0.104344	2.24026	0.0250741	0.428923	2549.33	2326.97	3791.81	3349.99	3183.36	3321.72	3646.37	3773.44
Mrps17	1118.31	-0.204754	0.09141	-2.23995	0.0250943	0.428923	1272.93	1352.51	1070.66	1093.62	1076.02	1198.6	935.808	946.378
1110032F04Rik	254.892	-0.368885	0.164699	-2.23975	0.0251071	0.428923	263.164	391.087	225.538	269.364	248.054	257.72	201.535	182.677
Angptl4	49.5246	0.750656	0.335152	2.23975	0.0251071	0.428923	51.0098	67.3539	14.6902	23.3449	100.562	54.5438	46.8685	37.8229
Pwwp2b	752.575	-0.246383	0.110026	-2.23931	0.0251355	0.428923	833.547	844.096	814.876	774.87	613.431	702.252	763.957	673.57
Fgf23	3.75665	2.87898	1.28619	2.23838	0.0251963	NA	3.47794	1.08635	0	0	6.70416	1.3636	9.3737	8.04743
Cbln1	128.939	0.434314	0.194099	2.23759	0.025248	0.430334	170.419	134.708	64.8099	75.4219	208.946	170.449	108.579	98.1787
Ptprd	3284.73	0.309034	0.138177	2.23651	0.0253184	0.430334	2338.34	1627.36	4075.25	3992.87	3019.11	2884.01	3976.01	4364.93
Hpca	35980.5	-0.27783	0.124226	-2.2365	0.0253192	0.430334	37100.4	39384.6	42167	38813.5	23452.3	35763	35975.5	35187.4
Tmem30c	8.07816	1.86391	0.83341	2.23649	0.0253195	NA	0	2.17271	6.91305	6.28516	12.291	1.3636	20.3097	15.2901
Bahd1	1465.28	-0.20839	0.0931878	-2.23624	0.0253363	0.430334	1715.78	1444.85	1533.83	1589.25	1388.88	1366.32	1347.47	1335.87
Cox18	293.296	-0.307193	0.137414	-2.23554	0.0253821	0.430609	357.069	373.705	289.484	280.139	320.682	252.265	245.279	227.742
Lyrm4	311.185	-0.330342	0.14784	-2.23445	0.0254532	0.430925	405.76	413.9	279.115	285.526	269.284	391.352	228.875	215.671
Rbm15b	1293.65	0.279166	0.124963	2.23399	0.0254838	0.430925	1105.99	1215.63	1322.99	1008.32	1659.28	1549.04	1288.88	1199.07
Nrip3	4577.8	-0.265849	0.119007	-2.2339	0.0254894	0.430925	5154.31	4334.55	4760.5	5750.92	3781.15	4720.77	4384.55	3735.62
AA414992	1.5641	4.09356	1.83298	2.23328	0.0255305	NA	0	0	0	0	5.5868	1.3636	2.34343	3.21897
Pcgf6	447.351	-0.283169	0.126802	-2.23316	0.0255381	0.431248	405.76	434.541	529.713	597.988	398.898	316.354	430.409	465.142
Pde11a	225.893	0.480448	0.215204	2.23252	0.0255807	0.431467	122.887	77.131	329.234	257.692	213.416	136.36	317.144	353.282
Scube1	414.162	0.338118	0.151506	2.23171	0.0256339	0.43155	244.615	229.22	550.452	458.817	374.316	282.264	656.159	517.45
Add2	8239.49	-0.250282	0.112156	-2.23155	0.0256448	0.43155	8177.8	6316.06	11370.2	10105.6	5887.37	7070.24	8802.69	8185.85
Samd4b	1921.61	0.250221	0.112193	2.23027	0.0257295	0.432474	1779.55	1428.55	1988.37	1822.7	2106.22	1659.5	2312.18	2275.81
Myo9a	2638.73	0.245219	0.110017	2.22892	0.0258189	0.433479	1932.58	1500.25	3277.65	3068.06	2260.42	2214.48	3569.04	3287.38
Cd1d1	23.2847	0.935265	0.419725	2.22828	0.0258619	NA	12.7525	21.7271	10.3696	18.8555	36.8729	32.7263	31.2457	21.7281
Rnf217	483.771	0.366715	0.164586	2.22811	0.0258732	0.433889	419.672	299.833	566.87	413.025	591.084	452.714	548.362	578.61
Eln	193.983	0.558887	0.25132	2.22381	0.0261615	0.43822	99.701	236.825	154.68	137.376	281.575	189.54	269.494	182.677
Nup88	890.881	-0.228517	0.102827	-2.22235	0.0262597	0.438626	992.373	982.063	899.561	967.914	782.152	943.608	779.58	779.796
Mthfd1l	209.583	-0.350017	0.157502	-2.22231	0.0262627	0.438626	228.385	209.666	241.957	260.385	202.242	155.45	201.535	177.043
Irx3	12.3538	-1.40071	0.630507	-2.22156	0.0263128	NA	22.027	36.936	12.0978	3.59152	7.82152	6.81798	3.90571	5.6332
Celf1	5065.06	-0.228897	0.103059	-2.22102	0.0263493	0.438626	5473.12	4152.04	6119.78	6158.56	4338.71	4210.78	5242.24	4825.24
Rnd2	1273.31	0.228494	0.102924	2.22003	0.026417	0.438626	1356.4	1453.54	997.208	887.105	1476.03	1786.31	1147.5	1082.38
Col1a1	473.221	0.39949	0.1801	2.21815	0.0265445	0.438626	439.38	376.964	428.609	374.416	550.859	324.536	659.284	631.723
Fgd3	213.568	0.390696	0.176137	2.21814	0.0265451	0.438626	161.145	144.485	193.566	244.223	253.641	216.812	221.063	273.613
Mill2	79.5	0.587746	0.265006	2.21786	0.0265646	0.438626	70.7182	81.4765	33.7011	66.4431	143.022	99.5425	71.0839	70.0127
Ssc5d	60.9555	0.736256	0.332006	2.2176	0.0265823	0.438626	34.7794	17.3816	57.0327	79.9113	73.7458	31.3627	96.8616	96.5692
Klf12	612.671	0.459302	0.207122	2.21754	0.0265863	0.438626	386.052	186.853	768.213	826.947	577.675	441.805	835.041	878.78
Tomm20	6831.35	-0.226323	0.102096	-2.21676	0.0266395	0.438626	8370.25	6985.25	6891.45	7190.22	6075.09	7476.6	6086.66	5575.26
Pcdhga7	171.996	0.493686	0.222726	2.21656	0.0266531	0.438626	143.755	90.1673	146.038	195.738	216.768	158.177	172.632	252.689
Tmem245	1915.22	0.278575	0.125704	2.21613	0.0266828	0.438626	1259.02	1039.64	2597.58	2188.13	1709.56	1576.32	2532.46	2419.06
Gm42748	25.3702	1.08634	0.490231	2.21598	0.0266931	NA	8.1152	10.8635	19.875	27.8343	39.1076	6.81798	46.0874	44.2609
Rapgef1	3034.96	0.218603	0.0986488	2.21597	0.0266932	0.438626	2400.94	2423.65	3262.1	3182.98	3291.74	2814.46	3651.06	3252.77
Entpd6	1387.72	-0.21383	0.0964959	-2.21595	0.0266946	0.438626	1603.33	1601.28	1396.44	1371.06	1312.9	1210.87	1328.72	1277.13
Cd44	273.337	1.03887	0.468828	2.21589	0.0266989	0.438626	149.552	124.931	98.511	354.663	480.465	321.809	316.362	340.406
Ptprf	1540.79	0.311425	0.140555	2.21568	0.0267134	0.438626	1096.71	999.445	1857.88	1570.39	1661.52	1030.88	2062.21	2047.27
Csnk1g2	3597.67	0.25652	0.115783	2.21551	0.0267249	0.438626	3262.31	4091.2	3258.64	2547.29	3904.06	4205.33	3773.7	3738.84
B4galt4	551.484	-0.303009	0.136769	-2.21547	0.0267275	0.438626	732.687	647.466	494.283	561.175	471.526	650.435	463.998	390.3
Gaa	6886.56	0.226541	0.102278	2.21496	0.0267631	0.438717	5985.54	6018.39	7306.23	6041.83	7484.08	6017.55	8179.34	8059.5
H2-Q2	9.4755	1.9541	0.882665	2.21387	0.0268379	NA	1.15931	14.1226	1.72826	0	23.4646	25.9083	7.81142	1.60949
Nucb1	1359.92	0.276757	0.12503	2.21353	0.0268612	0.438744	1155.84	1491.56	1258.18	1017.3	1683.86	1467.23	1276.39	1529.01
Pik3cb	919.781	-0.224671	0.101504	-2.21341	0.0268693	0.438744	1067.73	885.378	1008.44	1003.83	827.964	831.793	888.939	844.176
Znhit2	495.715	-0.346058	0.156347	-2.2134	0.0268702	0.438744	899.628	1188.47	104.56	75.4219	717.346	824.975	79.6765	75.6459
Slc40a1	209.05	0.402511	0.181938	2.21235	0.0269425	0.438744	274.757	192.284	135.669	107.746	347.499	317.718	167.164	129.564
A730035I17Rik	14.929	-1.13597	0.5135	-2.21222	0.0269518	NA	16.2304	15.2089	31.1087	19.7534	10.0562	4.09079	11.7171	11.2664
Dusp6	1747.01	-0.285517	0.129076	-2.212	0.0269663	0.438744	2174.87	1543.71	2033.3	1908.89	1699.51	1760.4	1353.72	1501.65
Btbd8	1659.19	0.251266	0.113596	2.21193	0.0269714	0.438744	1614.92	1213.46	1660.86	1572.19	1562.07	1834.04	1973.95	1842.06
Elmod1	4260.99	-0.240045	0.108538	-2.21163	0.0269922	0.438744	5944.96	4657.19	4128.82	3798.03	3860.48	4443.96	3657.31	3597.2
Zfp951	34.3073	0.772649	0.349399	2.21137	0.0270105	0.438744	27.8235	40.1951	20.7392	15.264	41.3423	49.0895	42.1817	37.8229
Chst15	1108.06	-0.240313	0.10873	-2.21018	0.0270925	0.438744	1109.46	1065.71	1431	1197.77	905.062	995.425	1168.59	991.444
Wnt5b	48.1594	0.663586	0.30026	2.21004	0.0271026	0.438744	39.4167	55.404	30.2446	26.9364	61.4548	55.9074	52.3365	63.5747
Slc25a16	958.021	-0.248398	0.112405	-2.20985	0.0271159	0.438744	1203.37	1028.78	983.382	946.365	816.791	1040.42	820.199	824.862
Sdc3	4412.74	0.254277	0.115073	2.2097	0.0271261	0.438744	3880.22	3414.41	4242.89	4600.74	5439.31	4123.51	5000.09	4600.72
Tpst2	682.304	-0.276527	0.125182	-2.20899	0.0271751	0.438908	889.194	977.717	575.512	581.826	639.13	673.616	545.237	576.196
Htatip2	187.701	0.369625	0.167351	2.20869	0.0271965	0.438908	146.074	195.543	152.951	158.925	204.477	253.629	196.067	193.943
Gm15834	6.66042	1.98156	0.897308	2.20834	0.0272203	NA	0	6.51812	2.5924	1.79576	15.643	5.45438	14.8417	6.43795
Mcu	721.173	-0.273249	0.123779	-2.20756	0.0272751	0.439603	871.804	684.402	788.088	811.683	562.032	680.434	730.368	640.576
Thy1	12226.8	-0.197943	0.0897075	-2.20654	0.0273461	0.439603	13915.2	14757	11983.8	11673.3	11105.4	12936.4	11398.4	10044.8
Dnah7a	30.2326	0.892868	0.404693	2.20629	0.027364	0.439603	32.4608	18.468	11.2337	23.3449	32.4035	32.7263	43.7439	47.4798
Kif5a	43243	0.26993	0.122366	2.20592	0.0273893	0.439603	36761.9	30323.4	47063.2	43646.8	42845.2	52555.7	46485	46263.1
Atp5pb-ps	36.6185	-0.690937	0.313221	-2.20591	0.0273903	0.439603	57.9657	56.4903	31.9729	34.1194	32.4035	39.5443	19.5285	20.9233
Chn1	17486.2	-0.252542	0.114512	-2.20537	0.0274281	0.439661	21966.7	20562.5	16787.5	16866.7	14073.2	20238.5	15326.8	14067.7
Osbp2	1814.3	-0.20626	0.0935447	-2.20493	0.0274588	0.439661	1911.71	1856.58	1991.82	2010.35	1518.49	1632.22	1943.48	1649.72
Abi1	3676.38	-0.247295	0.112176	-2.20453	0.0274868	0.439661	4450.61	3435.05	3896.37	4172.45	2867.15	3518.08	3672.15	3399.24
Bid	305.249	-0.357499	0.162209	-2.20394	0.0275286	0.439661	408.079	387.828	240.229	341.194	255.876	316.354	268.713	223.719
Chrna4	497.995	0.307006	0.139327	2.20348	0.0275607	0.439661	455.61	343.287	444.164	541.422	563.15	526.348	578.045	531.935
Mpped2	754.37	-0.307473	0.139603	-2.20247	0.027632	0.439661	1041.06	808.246	668.838	823.356	616.783	834.521	651.472	590.681
Tenm4	2598.14	0.292164	0.132657	2.2024	0.027637	0.439661	1649.7	1414.43	3423.69	3022.26	2483.89	1700.4	3644.03	3446.71
Zfp667	453.143	-0.277271	0.12591	-2.20214	0.0276553	0.439661	559.949	469.304	493.419	464.204	369.846	449.987	399.163	419.271
Spo11	4.64959	2.48838	1.13007	2.20197	0.0276677	NA	0	1.08635	0	4.4894	12.291	8.18158	3.90571	7.24269
Lman1	837.494	0.236384	0.107357	2.20186	0.0276755	0.439661	710.66	700.698	922.893	743.445	868.189	826.339	946.744	980.982
Pfn1	2954.26	-0.24116	0.10954	-2.20157	0.0276957	0.439661	3535.91	3656.66	2679.67	2972.88	2495.07	2987.64	2456.69	2849.6
S1pr3	469.564	0.531402	0.241439	2.20098	0.0277373	0.439844	294.466	311.783	306.767	640.188	745.28	447.259	452.281	558.492
P4ha1	1763.65	-0.257527	0.117051	-2.20012	0.0277984	0.440217	1825.92	1529.58	2064.41	2219.56	1163.17	1419.5	1779.44	2107.62
Chrm1	4954.16	-0.176374	0.0801884	-2.19949	0.027843	0.440217	5135.76	4715.86	5722.28	5445.64	4169.99	4453.5	5162.57	4827.65
Arfgap1	1686.5	-0.200237	0.0910525	-2.19914	0.027868	0.440217	1747.09	1805.52	1788.75	1872.08	1591.12	1426.32	1720.07	1541.08
Gm26777	80.0318	-0.636078	0.289311	-2.19859	0.0279069	0.440217	92.7451	110.808	74.3153	107.746	46.9291	40.9079	99.205	67.5984
Ccdc69	17.3561	0.999059	0.454537	2.19797	0.0279512	NA	10.4338	11.9499	9.50545	14.3661	21.2299	24.5447	21.872	24.947
Ubr7	847.952	0.240262	0.109315	2.19789	0.0279572	0.440217	758.191	801.728	802.778	737.159	970.986	1048.61	880.347	783.82
Arhgap32	3722.56	0.274353	0.124856	2.19736	0.0279945	0.440217	2731.34	2085.8	4585.08	4314.31	3642.6	3091.27	4850.11	4480.01
Plch1	205.28	0.414844	0.188793	2.19735	0.0279952	0.440217	159.985	124.931	209.984	212.798	178.778	249.538	211.689	294.536
Sorbs1	2233.51	0.376385	0.171298	2.19725	0.0280025	0.440217	1699.55	894.068	2729.79	2623.6	2169.91	1708.59	3098.01	2944.56
Vdr	6.63198	1.961	0.892606	2.19694	0.0280249	NA	0	5.43176	2.5924	2.69364	13.4083	2.72719	11.7171	14.4854
Gm7329	2.25174	-3.76536	1.7142	-2.19658	0.0280508	NA	5.79657	0	6.04892	5.38728	0	0	0.781142	0
M5C1000I18Rik	220.221	-0.375575	0.171003	-2.1963	0.0280703	0.440807	255.049	218.357	258.375	260.385	135.201	194.994	239.029	200.381
Ntf3	157.947	-0.434886	0.198073	-2.19558	0.0281217	0.440902	237.659	207.493	146.038	142.763	110.619	154.086	128.107	136.806
Mettl27	119.514	0.444663	0.202579	2.19501	0.0281625	0.440902	108.976	99.9445	114.065	79.0134	153.078	164.995	124.983	111.055
Mthfd1	873.374	-0.239314	0.109048	-2.19457	0.0281945	0.440902	870.645	942.954	1066.34	901.471	784.387	839.975	749.115	832.104
Triobp	230.485	0.35933	0.163739	2.19453	0.0281974	0.440902	191.287	232.479	203.071	182.27	303.922	216.812	246.06	267.979
Brsk2	3425.83	0.202897	0.092486	2.19381	0.0282489	0.441233	2989.87	2864.71	3735.64	3156.05	3533.09	3269.9	4133.02	3724.35
Cav1	340.167	0.308655	0.140766	2.19269	0.02833	0.441597	344.316	411.728	214.305	240.632	540.803	424.078	271.056	274.417
Fbxw5	1640.28	-0.197118	0.0899118	-2.19234	0.0283547	0.441597	1652.02	1910.89	1768.88	1677.24	1544.19	1538.14	1537.29	1493.6
Crat	924.447	0.245629	0.112045	2.19223	0.028363	0.441597	852.096	824.542	850.306	852.088	1186.64	954.517	894.407	980.982
Dkkl1	19.184	1.26415	0.576821	2.19158	0.0284098	NA	12.7525	26.0725	0.864132	9.87668	21.2299	42.2715	21.0908	19.3138
Col6a1	230.629	0.636719	0.290565	2.19131	0.028429	0.442152	194.765	146.658	197.886	184.065	423.48	128.178	364.793	205.21
Gm12996	3.31801	2.56738	1.17186	2.19085	0.0284623	NA	1.15931	0	0.864132	1.79576	5.5868	6.81798	4.68685	5.6332
Slco1b2	6.33668	2.26943	1.03614	2.19027	0.0285044	NA	0	0	8.64132	3.59152	2.23472	12.2724	6.24913	17.7043
Gm5855	13.1692	-1.19332	0.544837	-2.19022	0.028508	NA	11.5931	14.1226	20.7392	26.0385	5.5868	2.72719	13.2794	11.2664
Notch2	1074.62	0.327294	0.149462	2.18981	0.0285381	0.443184	629.508	669.193	1385.2	1226.5	1164.29	842.702	1259.98	1419.57
E2f7	8.25322	1.54215	0.704289	2.18966	0.0285488	NA	3.47794	2.17271	4.32066	7.18304	10.0562	10.9088	8.59256	19.3138
Fadd	48.8838	0.65948	0.301193	2.18956	0.0285562	0.443184	33.6201	52.1449	38.0218	28.7322	64.8069	54.5438	49.9931	69.2079
Cthrc1	99.5085	-0.450463	0.205851	-2.1883	0.0286478	0.444133	126.365	157.521	89.8697	88.8901	105.032	87.2701	70.3028	70.8174
Gm11455	2.01662	3.63218	1.66075	2.18707	0.0287373	NA	0	0	0	0.89788	1.11736	5.45438	6.24913	2.41423
Hecw1	1101.51	0.291466	0.133292	2.18667	0.0287665	0.445498	827.75	635.516	1332.49	1229.2	1074.9	1037.7	1427.15	1247.35
Gria2	16756.5	-0.241158	0.110311	-2.18617	0.0288031	0.445592	16990.9	12058.5	21510.8	22063.6	11914.4	12695.1	19191.1	17627.9
Cdc42ep3	100.587	0.456381	0.208866	2.18504	0.0288856	0.446395	103.179	114.067	65.674	51.1792	151.961	171.813	67.9593	78.8648
Actr3-ps	158.338	-0.472781	0.216552	-2.18322	0.0290196	0.447525	201.721	171.644	172.826	188.555	80.45	155.45	135.919	160.144
Zswim6	782.368	-0.280967	0.128694	-2.18321	0.0290202	0.447525	856.733	587.717	961.779	1032.56	606.727	616.345	783.485	813.595
Tmem51os1	3.63727	2.69671	1.2355	2.18269	0.0290586	NA	0	0	0.864132	3.59152	8.93888	5.45438	7.03028	3.21897
Pus1	246.917	-0.360418	0.16513	-2.18264	0.0290627	0.447525	295.625	361.755	243.685	218.185	233.528	200.449	225.75	196.357
Ddx50	1295.15	-0.229907	0.105347	-2.18238	0.0290816	0.447525	1465.37	1503.51	1216.7	1404.28	1144.18	1408.59	1069.38	1149.17
Slc25a25	1172.93	-0.214914	0.0985576	-2.1806	0.0292132	0.448494	1256.7	1442.68	1100.04	1242.67	1124.06	1176.78	1048.29	992.248
Dnajc27	2447.86	0.232366	0.106561	2.18058	0.0292142	0.448494	2140.09	1825.07	2645.97	2425.17	2634.74	2541.74	2848.82	2521.26
Acer3	492.564	-0.299863	0.137534	-2.18028	0.0292369	0.448494	529.807	395.432	602.3	642.882	318.448	413.17	521.022	517.45
Chil5	2.0389	-3.64144	1.67052	-2.17982	0.0292706	NA	8.1152	2.17271	4.32066	0.89788	0	0	0	0.804743
Col2a1	27.8624	0.839068	0.384955	2.17965	0.0292832	NA	10.4338	16.2953	28.5163	26.0385	34.6382	25.9083	33.5891	47.4798
Gkn3	44.8898	0.831289	0.381558	2.17867	0.029356	0.449219	46.3726	82.5628	12.0978	7.18304	67.0416	84.5429	34.3702	24.947
Nr4a2	1446.47	0.330049	0.151509	2.17841	0.0293756	0.449219	1269.45	938.609	1550.25	1388.12	1595.59	1813.58	1331.85	1684.33
Gpr162	3703.62	0.250334	0.114916	2.17839	0.0293767	0.449219	2697.72	3645.8	3822.92	3357.17	3988.98	3417.17	4529.84	4169.37
Idh2	921.302	0.237639	0.109121	2.17775	0.0294246	0.449233	911.221	1042.9	773.398	662.635	1106.19	1124.97	812.388	936.721
Sarnp	161.636	-0.452258	0.207691	-2.17755	0.0294392	0.449233	183.172	174.903	235.044	153.537	125.144	148.632	164.821	107.836
Ptk6	3.65264	2.82446	1.29734	2.17712	0.0294716	NA	0	0	0	4.4894	5.5868	4.09079	7.81142	7.24269
Eps8l1	265.92	0.471279	0.21648	2.17701	0.0294799	0.449384	208.677	118.412	263.56	316.054	306.157	234.538	267.932	412.028
Ppp2r5a	2017.86	0.185638	0.0853125	2.17597	0.0295574	0.450095	2034.6	2174.88	1626.3	1704.18	2567.69	2342.66	1823.97	1868.61
Hif3a	53.0185	0.657017	0.30205	2.1752	0.0296155	0.450508	31.3015	24.9861	60.4892	51.1792	71.5111	47.7259	74.9896	61.9652
Kcnk10	237.236	0.348729	0.160405	2.17406	0.0297008	0.451334	209.836	147.744	237.636	242.428	263.697	239.993	277.305	279.246
2810032G03Rik	176.047	-0.424105	0.195124	-2.17352	0.0297416	0.451483	272.439	197.716	155.544	183.167	135.201	199.085	117.952	147.268
Rala	1398.53	-0.265196	0.12209	-2.17214	0.0298452	0.452257	1693.76	1476.35	1427.55	1497.66	1155.35	1624.04	1122.5	1191.02
Rnf130	3515.19	0.205286	0.0945144	2.17201	0.0298546	0.452257	2935.38	2648.53	4039.82	3485.57	3445.94	3410.35	4240.82	3915.08
Rab3ip	1059.97	-0.246558	0.113598	-2.17045	0.029973	0.453579	1296.11	1339.47	938.447	1048.72	919.588	1058.15	978.771	900.508
Abhd12b	2.77358	3.01548	1.38965	2.16995	0.0300106	NA	0	0	0.864132	1.79576	7.82152	1.3636	3.90571	6.43795
Tax1bp3	91.0252	0.504945	0.232752	2.16945	0.0300483	0.454246	88.1079	112.981	60.4892	43.9961	135.201	121.36	70.3028	95.7644
Prodh	691.32	0.245177	0.113059	2.16858	0.0301145	0.454775	655.012	741.979	624.767	513.587	826.847	771.795	707.715	688.86
Ighv1-72	24.0207	-2.95125	1.36123	-2.16808	0.0301525	NA	13.9118	103.204	2.5924	47.5876	20.1125	0	2.34343	2.41423
4930556M19Rik	10.0567	1.35792	0.626559	2.16727	0.0302146	NA	3.47794	6.51812	6.04892	6.28516	18.9951	13.636	8.59256	16.8996
Vps4a	1808.46	-0.199819	0.0922201	-2.16676	0.0302528	0.456391	2000.98	2087.97	1880.35	1767.03	1602.3	1894.03	1599	1636.04
Pogk	1341.49	0.264044	0.121893	2.1662	0.0302963	0.456575	1139.61	870.169	1512.23	1389.92	1404.52	1340.41	1513.85	1561.2
Capns1	3208.68	0.188495	0.0870589	2.16515	0.0303766	0.457312	3315.64	3473.07	2801.52	2433.25	3840.37	3624.44	3040.2	3140.91
Lhfpl4	2683.91	-0.202227	0.0934386	-2.16428	0.0304431	0.457525	2551.65	2667	3425.42	2854.36	2375.51	2318.11	2739.46	2539.77
Dennd3	139.042	0.486634	0.224891	2.16386	0.030475	0.457525	85.7892	140.14	97.6469	136.478	212.299	159.541	146.855	133.587
Wnt7a	419.766	-0.265821	0.122853	-2.16373	0.0304849	0.457525	533.284	514.931	406.142	378.905	467.057	407.715	297.615	352.477
Mt1	3563.48	0.302455	0.139859	2.16257	0.0305746	0.458399	5273.72	3477.42	2086.88	2092.06	4299.6	5729.83	2648.07	2900.29
Mfsd4a	1474.82	-0.244386	0.113045	-2.16184	0.0306305	0.458764	1682.16	1269.95	1708.39	1714.05	1157.59	1133.15	1557.6	1575.69
Ube2g1	1232.91	-0.246822	0.114331	-2.15883	0.0308633	0.461777	1473.49	1310.14	1308.3	1256.13	1020.15	1377.23	1046.73	1071.11
Lrch2	643.344	-0.290303	0.134512	-2.1582	0.0309126	0.461944	805.723	550.781	747.474	725.487	501.695	565.892	614.759	634.942
Haghl	834.652	-0.298967	0.138547	-2.15787	0.0309379	0.461944	831.228	1275.38	807.099	762.3	934.113	826.339	644.442	596.315
Fgf9	366.061	-0.286844	0.132955	-2.15746	0.0309701	0.461953	466.044	405.21	355.158	383.395	311.744	391.352	321.049	294.536
Oprd1	234.732	0.472157	0.218904	2.15691	0.0310127	0.462115	164.623	105.376	254.919	278.343	290.514	151.359	313.238	319.483
Tacr1	32.9708	0.782231	0.362739	2.15646	0.031048	0.462168	19.7083	17.3816	30.2446	30.5279	52.5159	29.9991	36.7137	46.6751
Nudt10	572.57	-0.2345	0.108838	-2.15458	0.0311946	0.463811	730.368	787.606	473.544	498.323	595.553	612.255	449.157	433.757
Epha8	52.1483	0.592832	0.275194	2.15423	0.031222	0.463811	46.3726	41.2814	37.1577	42.2004	72.6284	49.0895	63.2725	65.1842
Tns4	14.6773	-1.37978	0.64072	-2.15348	0.0312807	NA	19.7083	8.69082	47.5272	9.87668	10.0562	4.09079	7.81142	9.65692
Vps52	1526.65	0.222547	0.103357	2.15318	0.0313045	0.464106	1282.2	1357.94	1630.62	1369.27	1614.59	1651.31	1766.16	1541.08
Hbb-bt	33.4275	-1.02977	0.478297	-2.15299	0.0313191	0.464106	102.02	70.6129	6.91305	2.69364	22.3472	57.271	2.34343	3.21897
Map3k14	132.364	0.491124	0.228137	2.15276	0.0313374	0.464106	126.365	108.635	88.1414	118.52	186.599	100.906	166.383	163.363
Hnrnpab	2036.36	0.272668	0.126714	2.15183	0.0314108	0.464345	1684.48	2231.37	1893.31	1531.78	2345.34	2789.92	1991.13	1823.55
B230208B08Rik	37.4228	0.926581	0.430682	2.15143	0.0314426	0.464345	4.63726	11.9499	62.2175	32.3237	31.2861	12.2724	85.1445	59.551
Jph1	1145.69	-0.293655	0.13651	-2.15116	0.0314637	0.464345	1490.88	1049.42	1242.62	1264.21	877.128	1168.6	1104.53	968.106
Unc5d	442.02	0.395585	0.183913	2.15094	0.031481	0.464345	374.458	216.184	481.321	475.876	454.766	505.894	559.298	468.361
Gm9885	128.895	-0.409061	0.190264	-2.14997	0.0315577	0.465005	153.029	183.594	115.794	137.376	118.44	122.724	112.484	87.717
Gm9962	28.7504	-0.903078	0.420117	-2.14959	0.0315877	NA	52.1691	33.6769	26.7881	34.1194	29.0514	28.6355	6.24913	19.3138
Mgat4b	1590.15	-0.27533	0.128104	-2.14927	0.0316131	0.465023	1932.58	2489.92	1344.59	1255.24	1493.91	1868.13	1282.63	1054.21
Rraga	2153.75	-0.213323	0.0992921	-2.14844	0.0316791	0.465023	2645.55	2882.09	1891.58	1890.04	2024.66	2299.02	1815.37	1781.7
Ube2q1	2263.93	-0.214761	0.0999691	-2.14828	0.0316918	0.465023	2770.76	2580.09	2115.39	2286	1979.96	2189.93	2164.54	2024.73
St8sia6	129.834	0.515539	0.239981	2.14825	0.0316941	0.465023	119.409	58.663	150.359	99.6647	128.496	129.542	157.791	194.748
Fut8	1644.51	-0.216133	0.100623	-2.14794	0.0317185	0.465023	1983.59	1629.53	1748.14	1706.87	1546.43	1610.41	1563.06	1368.06
Ncaph	26.9449	0.832722	0.387727	2.1477	0.0317374	NA	10.4338	18.468	27.6522	21.5491	36.8729	29.9991	34.3702	36.2134
Col6a2	130.859	0.581489	0.270775	2.1475	0.0317537	0.465073	92.7451	105.376	117.522	104.154	211.181	79.0886	199.191	137.611
Gm11423	11.2801	1.43441	0.667994	2.14734	0.0317666	NA	1.15931	7.60447	6.04892	8.08092	29.0514	17.7267	11.7171	8.85217
Nek1	680.723	0.296267	0.138004	2.1468	0.0318091	0.46511	566.905	405.21	771.67	718.304	719.58	587.71	874.879	801.524
Kcnab2	17510.4	-0.188026	0.0875898	-2.14666	0.0318201	0.46511	19243.5	19221.9	18258.2	17886.7	14921.2	18359.5	16242.3	15950
Fkbp1a	12033.5	-0.236289	0.110137	-2.1454	0.0319206	0.465907	16051.9	15215.5	10396.4	10799.7	10295.4	13049.6	10136.1	10323.2
Prr11	15.7212	1.13764	0.530357	2.14504	0.0319493	NA	6.95588	7.60447	6.04892	18.8555	20.1125	12.2724	26.5588	27.3613
Shisa8	71.4504	0.641745	0.299191	2.14494	0.0319579	0.465907	57.9657	115.153	24.1957	29.63	155.313	99.5425	37.4948	52.3083
Adgra2	444.691	0.317386	0.147991	2.14463	0.0319824	0.465907	439.38	366.101	391.452	379.803	645.834	471.804	463.998	399.153
Naa16	232.98	-0.351137	0.163779	-2.14396	0.0320359	0.465907	256.208	182.507	279.115	325.93	181.012	149.996	246.841	242.228
Fbxw27	2.1325	3.73629	1.74272	2.14395	0.0320372	NA	0	0	0.864132	0	6.70416	0	5.46799	4.02372
Gm6055	111.145	-0.422996	0.197312	-2.14379	0.0320493	0.465907	129.843	121.672	141.718	115.826	78.2152	94.0881	100.767	107.031
Cebpa	777.726	-0.259449	0.121035	-2.14358	0.0320665	0.465907	1138.45	1112.43	483.914	653.657	1005.62	882.247	481.965	463.532
Kazn	1093.59	0.239439	0.111795	2.14177	0.0322122	0.467262	1051.5	916.882	1071.52	967.914	1324.07	1179.51	1035.01	1202.29
9330102E08Rik	575.34	-0.26299	0.122799	-2.14162	0.0322239	0.467262	541.4	608.358	641.186	720.998	490.521	501.803	613.196	485.26
Cpeb1os1	68.9416	-0.615223	0.287452	-2.14026	0.0323337	0.46772	105.498	78.2174	60.4892	89.788	35.7555	55.9074	68.7405	57.1368
Mybl1	58.9039	0.580687	0.271389	2.13969	0.0323801	0.46772	37.0981	55.404	40.6142	55.6685	67.0416	61.3618	68.7405	85.3028
Tagln2	282.274	0.463399	0.216574	2.13968	0.0323805	0.46772	263.164	363.928	114.065	222.674	448.062	329.99	224.188	292.122
Pir	81.2489	0.555233	0.259498	2.13964	0.0323838	0.46772	76.5147	90.1673	53.5762	45.7919	113.971	109.088	55.4611	105.421
Pycr2	758.427	-0.30004	0.140271	-2.139	0.0324361	0.468011	893.831	1187.38	707.724	585.418	676.003	857.702	568.671	590.681
Tollip	3484.58	-0.221103	0.103465	-2.13699	0.0325991	0.469595	3997.32	3443.74	3875.63	3684.9	2872.73	3665.35	3235.49	3101.48
Zmynd11	4010.47	0.181275	0.0848463	2.13651	0.0326379	0.469595	3353.9	3088.5	4475.34	4162.57	3866.07	3823.52	4829.8	4484.03
Mmp28	49.3041	0.62553	0.292789	2.13645	0.0326426	0.469595	52.1691	44.5405	27.6522	27.8343	97.2104	69.5434	32.0268	43.4561
Spred3	994.775	0.240255	0.112486	2.13587	0.0326902	0.469672	641.101	620.307	1235.71	1212.14	880.48	844.066	1281.07	1243.33
Ttyh2	724.484	0.295711	0.138468	2.1356	0.0327123	0.469672	658.49	562.731	753.523	622.231	907.297	829.066	655.378	807.157
Xlr3b	43.0598	2.15449	1.00918	2.13489	0.0327703	0.470041	27.8235	54.3176	6.91305	1.79576	42.4597	113.178	6.24913	91.7407
BC055402	12.6604	1.1691	0.547846	2.134	0.0328432	NA	5.79657	6.51812	10.3696	8.08092	23.4646	17.7267	14.8417	14.4854
Neb	65.218	0.557277	0.261197	2.13355	0.0328794	0.470538	30.1422	28.2452	66.5381	90.6859	55.868	44.9987	104.673	100.593
BC037039	10.1565	-1.56319	0.73274	-2.13334	0.0328965	NA	8.1152	28.2452	6.91305	17.9576	6.70416	1.3636	3.90571	8.04743
Magee1	3378.81	-0.180267	0.0845003	-2.13332	0.0328982	0.470538	3942.83	3548.03	3394.31	3475.69	3095.09	3449.9	3124.57	3000.08
Maff	43.902	0.65929	0.30905	2.13328	0.0329018	0.470538	49.8505	55.404	14.6902	20.6512	73.7458	70.907	27.34	38.6277
Dnajb5	3535.93	-0.183465	0.0860249	-2.13269	0.0329501	0.470687	3437.37	3756.61	4115	3726.2	3016.87	3197.63	3665.9	3371.87
Ccl7	25.5937	-1.18681	0.556531	-2.13251	0.0329652	NA	20.8677	21.7271	14.6902	87.0943	16.7604	5.45438	15.6228	22.5328
Parvg	334.681	-0.285696	0.133985	-2.13231	0.0329818	0.470687	434.743	353.065	328.37	351.071	324.035	354.535	276.524	255.104
Dcbld1	284.843	-0.275863	0.129437	-2.13125	0.0330684	0.470687	315.333	318.301	301.582	313.36	252.523	256.356	272.619	248.666
Eif2b5	1044.6	-0.209983	0.0985387	-2.13097	0.0330915	0.470687	1182.5	1322.09	993.751	989.464	979.925	1120.88	873.317	894.874
Lamb1	1129.56	-0.239998	0.112633	-2.1308	0.0331056	0.470687	1023.67	1027.69	1571.86	1236.38	794.443	792.249	1288.88	1301.27
Pcdhgb6	325.657	0.397606	0.1866	2.1308	0.033106	0.470687	272.439	165.126	385.403	313.36	382.137	276.81	385.884	424.1
Dsp	1363.06	-0.652013	0.306127	-2.12988	0.0331816	0.470746	1436.39	1231.92	2285.63	1698.79	528.512	1137.24	1560.72	1025.24
Csrnp1	224.526	0.34263	0.160929	2.12908	0.0332476	0.470746	195.924	215.098	175.419	195.738	308.392	304.082	186.693	214.866
Oplah	694.421	0.306949	0.1442	2.12864	0.0332838	0.470746	491.549	695.266	662.789	634.801	887.184	639.526	747.553	796.696
Bace2	56.0385	0.733747	0.344861	2.12766	0.0333653	0.470746	38.2574	46.7132	42.3425	38.6088	128.496	43.6351	53.1176	57.1368
Sertad4	509.947	-0.272184	0.12793	-2.1276	0.0333703	0.470746	550.674	547.522	599.707	532.443	383.255	501.803	449.938	514.231
Serp2	945.725	0.27831	0.130839	2.12712	0.0334103	0.470746	986.576	1296.02	625.631	555.788	1133	1397.69	817.856	753.24
Wdr37	1641.86	-0.207694	0.0976468	-2.12699	0.0334207	0.470746	1846.79	1651.26	1716.17	1824.49	1427.99	1615.86	1627.9	1424.4
Nwd2	792.735	-0.361158	0.169816	-2.12676	0.03344	0.470746	806.883	506.24	969.556	1319.88	574.323	579.528	901.438	684.032
Cacng5	288.36	0.43469	0.204408	2.12658	0.0334553	0.470746	281.713	243.343	228.131	219.083	232.411	290.446	327.298	484.455
Lonrf2	4464.52	-0.222421	0.104595	-2.12649	0.0334625	0.470746	5095.19	3890.23	4848.64	5400.75	3981.16	3747.16	4558.74	4194.32
Ppp6c	1455.54	-0.250239	0.117685	-2.12634	0.0334747	0.470746	1763.32	1730.56	1337.68	1479.71	1269.32	1776.77	1123.28	1163.66
Cdk5r1	6791.58	-0.200045	0.0940916	-2.12607	0.0334978	0.470746	8103.61	6651.74	7262.16	7025.01	6082.91	6108.91	6863.11	6235.15
Pam	3808.75	0.163155	0.0767605	2.12551	0.033544	0.470846	3811.82	3520.87	3565.41	3477.49	4138.7	4043.06	4036.16	3876.45
C1s1	55.4347	1.0056	0.473257	2.12486	0.0335983	0.470846	30.1422	34.7633	12.962	70.0346	115.088	40.9079	41.4005	98.1787
Sfta3-ps	8.02541	-1.96223	0.923471	-2.12484	0.0336	NA	3.47794	19.5543	24.1957	3.59152	0	5.45438	3.90571	4.02372
Sema4g	419.013	0.394822	0.185852	2.12439	0.0336373	0.470846	297.944	292.229	419.968	450.736	578.793	313.627	555.392	443.413
Mecp2	3436.77	0.250923	0.118171	2.12339	0.0337215	0.470846	2483.25	1971.73	4299.92	4032.38	3143.14	3040.82	4371.27	4151.67
Fam50a	318.262	-0.319973	0.150717	-2.123	0.0337535	0.470846	326.927	400.864	307.631	379.803	310.626	242.72	302.302	275.222
Tuba4a	7832.92	-0.203294	0.095772	-2.12268	0.0337806	0.470846	9100.62	9282.88	7852.36	7330.29	6878.47	8703.83	6976.38	6538.54
Adcy5	3173.16	0.230648	0.108661	2.12264	0.0337838	0.470846	2607.3	2405.19	3571.46	3135.4	3501.81	2710.83	3576.85	3876.45
Tcf15	52.9791	-0.727827	0.342909	-2.12251	0.033795	0.470846	60.2843	135.794	33.7011	43.0982	48.0465	39.5443	33.5891	29.7755
Cldn20	3.88802	2.40072	1.13139	2.12192	0.0338441	NA	0	0	3.45653	2.69364	5.5868	2.72719	8.59256	8.04743
Smtnl2	76.9363	-0.589369	0.277806	-2.12151	0.033879	0.470846	113.613	93.4263	70.8588	87.0943	50.2812	109.088	46.8685	44.2609
Mapk14	2115.11	-0.235198	0.11089	-2.12101	0.0339209	0.470846	2224.72	1889.17	2518.08	2531.12	1633.58	2079.48	2127.83	1916.9
Mri1	359.333	-0.341668	0.161102	-2.12081	0.0339374	0.470846	445.177	438.887	333.555	394.169	344.147	286.355	378.073	254.299
Gm13743	1.43752	-3.97126	1.87257	-2.12075	0.0339427	NA	1.15931	3.25906	2.5924	4.4894	0	0	0	0
Eci2	544.479	0.25269	0.119157	2.12065	0.0339514	0.470846	555.311	606.185	443.3	376.212	651.421	774.522	476.497	472.384
Mecom	51.6933	0.575825	0.271566	2.12039	0.0339735	0.470846	55.6471	53.2313	26.7881	31.4258	69.2764	85.9065	42.1817	49.0893
Cavin1	560.132	0.325871	0.1537	2.12017	0.0339914	0.470846	641.101	802.815	292.077	233.449	1118.48	760.886	328.861	303.388
Tmem44	1102.99	0.279783	0.131965	2.12014	0.0339943	0.470846	840.503	988.581	1068.07	1077.46	1429.1	1272.23	1062.35	1085.6
Cacna1i	1913.7	0.226198	0.106707	2.11981	0.0340218	0.470846	1341.33	1377.5	2275.26	2121.69	1907.33	1569.5	2490.28	2226.72
Slc39a3	2007.67	0.185056	0.087317	2.11935	0.0340605	0.470933	1865.34	1911.98	1979.73	1752.66	2211.26	2270.39	2037.22	2032.78
Pdcd4	1754.37	-0.197167	0.0930638	-2.11862	0.0341222	0.471007	1865.34	1781.62	1914.92	1930.44	1407.87	1681.31	1748.2	1705.25
Ninl	128.303	0.455261	0.214895	2.11853	0.0341305	0.471007	90.4265	79.3038	155.544	111.337	154.196	115.906	178.881	140.83
Gm14549	5.07036	-2.00706	0.947925	-2.11731	0.0342331	NA	5.79657	14.1226	7.77719	3.59152	2.23472	5.45438	0.781142	0.804743
Rprml	1533.08	-0.299647	0.141543	-2.117	0.0342598	0.472092	1991.7	2809.31	1086.21	1021.79	1507.32	1859.94	938.151	1050.19
Lrrc20	647.734	-0.267542	0.126402	-2.1166	0.0342942	0.472092	817.316	693.093	638.593	683.287	548.624	672.253	624.132	504.574
Ssr3	2783.46	-0.289053	0.136574	-2.11645	0.0343063	0.472092	3469.83	2935.33	2773.86	3025.86	2224.66	3449.9	2290.31	2097.97
Fndc3b	566.653	0.311756	0.147379	2.11534	0.0344014	0.472954	332.723	437.8	678.343	586.316	597.788	417.26	724.119	758.873
Igkv13-84	5.82767	2.78524	1.31707	2.11473	0.034453	NA	4.63726	0	1.72826	0	0	21.8175	2.34343	16.0949
Ilrun	7076.73	0.165299	0.0781711	2.11458	0.0344654	0.473325	6235.95	6724.52	6791.21	6912.78	6737.68	7265.24	7948.9	7997.54
Olfml2a	80.3767	0.575889	0.272384	2.11426	0.0344933	0.473325	52.1691	76.0447	60.4892	65.5452	134.083	102.27	96.0804	56.332
Tfpi2	1.90664	3.5131	1.66244	2.11322	0.0345817	NA	1.15931	0	0	0	1.11736	2.72719	7.03028	3.21897
Zfp36	168.563	0.552486	0.261474	2.11296	0.0346038	0.473761	161.145	143.399	65.674	132.886	294.983	353.171	103.892	93.3502
Pdgfrl	51.4996	0.726968	0.344061	2.1129	0.034609	0.473761	35.9387	34.7633	31.1087	52.9749	98.3277	43.6351	47.6497	67.5984
St3gal5	2318.71	-0.197265	0.0933689	-2.11274	0.0346226	0.473761	2585.27	2854.94	2242.42	2239.31	2087.23	2468.11	2037.22	2035.2
Gm48889	2.22519	3.04299	1.44043	2.11256	0.0346388	NA	0	0	0.864132	0.89788	2.23472	2.72719	6.24913	4.82846
Ccnb1	18.2205	1.32305	0.62653	2.11172	0.0347108	NA	12.7525	4.34541	10.3696	14.3661	15.643	31.3627	7.03028	49.8941
Dennd1b	416.962	0.297839	0.141041	2.11171	0.0347111	0.474527	318.811	235.739	432.93	520.77	375.433	365.444	527.271	559.296
Fgfr2	1049.25	0.285244	0.135102	2.11133	0.0347441	0.474532	715.297	951.645	1078.44	1049.62	1097.25	1190.42	1009.24	1302.07
Cacna2d1	4709.08	-0.258787	0.12262	-2.11048	0.0348168	0.474955	5315.46	3628.42	5692.04	5929.6	3702.93	4124.88	4932.91	4346.42
Gm45767	58.4876	0.566065	0.26829	2.1099	0.034867	0.474955	37.0981	32.5906	56.1686	64.6473	65.9243	65.4526	67.9593	78.0601
Garnl3	608.356	0.289391	0.137192	2.10939	0.0349109	0.474955	483.434	517.104	591.066	601.579	781.035	574.074	599.917	718.636
Shoc2	1130.49	-0.284031	0.134662	-2.1092	0.0349269	0.474955	1349.44	976.631	1263.36	1378.25	883.832	1171.33	1000.64	1020.41
Apba1	4600.91	0.20515	0.0972766	2.10894	0.0349501	0.474955	4298.74	3730.54	4565.21	4519.03	5352.16	4488.96	5028.21	4824.44
8430426J06Rik	5.94808	1.74371	0.826859	2.10884	0.0349587	NA	3.47794	2.17271	2.5924	2.69364	4.46944	12.2724	7.03028	12.8759
Gm10109	4.75802	-2.2822	1.08224	-2.10877	0.0349648	NA	12.7525	15.2089	0.864132	1.79576	3.35208	4.09079	0	0
Lamb2	800.151	0.301799	0.143155	2.10819	0.0350143	0.474955	595.887	799.556	729.327	736.261	1108.42	808.612	773.33	849.809
1500011B03Rik	1447.21	0.278716	0.132218	2.108	0.0350312	0.474955	1369.15	1594.77	1335.08	951.753	1554.25	1787.67	1618.53	1366.45
Htr4	250.046	0.371439	0.176237	2.10761	0.0350649	0.474955	201.721	152.089	260.968	263.079	240.233	306.809	317.144	258.323
4833422C13Rik	199.468	0.362807	0.172173	2.10722	0.0350982	0.474955	154.189	185.766	171.962	185.861	204.477	212.721	281.992	198.772
Vangl2	290.212	0.355779	0.168888	2.10659	0.0351528	0.474955	256.208	222.702	295.533	245.121	377.668	242.72	368.699	313.045
Lrrfip2	623.565	-0.243682	0.115696	-2.10623	0.0351842	0.474955	733.846	647.466	642.914	680.593	511.751	617.709	604.604	549.64
Sphkap	7262.01	-0.267751	0.127133	-2.10607	0.0351985	0.474955	7468.3	5323.13	9387.93	9619.88	4608	6286.18	7833.29	7569.41
Borcs5	716.559	-0.241316	0.114581	-2.10606	0.0351987	0.474955	1075.84	1034.21	518.479	507.302	782.152	879.519	510.867	424.1
Bhlhe22	3428.54	-0.264593	0.125812	-2.10308	0.0354587	0.47667	4173.53	4510.54	3446.16	2849.87	2914.08	4224.42	2822.27	2487.46
Gpr137b	287.601	0.319109	0.151756	2.10278	0.035485	0.47667	258.527	229.22	280.843	254.998	312.861	324.536	371.042	268.784
Fam167a	92.1842	0.477699	0.227213	2.10243	0.0355159	0.47667	68.3995	79.3038	66.5381	94.2774	116.206	87.2701	101.548	123.93
Gm37671	1.88394	3.47825	1.65446	2.10235	0.0355224	NA	0	0	0.864132	0	3.35208	1.3636	5.46799	4.02372
Cul4b	960.661	-0.272953	0.12984	-2.10223	0.0355327	0.47667	1009.76	1015.74	1120.78	1037.95	698.35	764.977	874.879	1162.85
Nudt14	126.889	-0.429074	0.204154	-2.10172	0.0355778	0.47667	191.287	228.134	94.1904	79.9113	116.206	154.086	79.6765	71.6221
Ppa1	1376.32	-0.228693	0.108824	-2.1015	0.0355972	0.47667	1771.43	1760.98	1118.19	1318.99	1268.2	1536.77	1130.31	1105.72
Tmtc1	1706.97	-0.22389	0.10657	-2.10087	0.035652	0.47667	1798.1	1365.55	2051.45	2140.55	1354.24	1344.51	1727.1	1874.25
Ston1	116.878	0.457116	0.217596	2.10076	0.0356622	0.47667	68.3995	71.6993	145.174	114.929	136.318	100.906	138.262	159.339
Dlg5	1119.79	0.285033	0.135686	2.10069	0.0356682	0.47667	721.093	623.566	1455.2	1340.53	1042.5	950.426	1533.38	1291.61
Hdac2	1702.05	-0.236892	0.112782	-2.10045	0.035689	0.47667	2150.53	1915.24	1638.39	1675.44	1394.47	1868.13	1495.89	1478.31
Dnajb1	1224.1	-0.246458	0.117337	-2.10042	0.0356916	0.47667	1351.76	1429.64	1344.59	1151.08	1214.57	1439.96	911.593	949.597
Gm10701	3.56188	2.39955	1.14242	2.1004	0.0356933	NA	0	1.08635	1.72826	1.79576	10.0562	2.72719	5.46799	5.6332
Pole4	771.058	-0.242428	0.115435	-2.10012	0.0357184	0.47667	879.919	975.545	709.452	772.177	721.815	884.974	567.109	657.475
Gm43714	7.52551	-1.81254	0.863582	-2.09886	0.035829	NA	20.8677	17.3816	2.5924	8.08092	3.35208	0	3.90571	4.02372
4930447M23Rik	114.418	0.461471	0.219884	2.09871	0.0358428	0.477827	74.1961	42.3678	136.533	134.682	91.6236	74.9978	199.191	161.753
Zmiz2	4900.28	0.175215	0.0834998	2.09839	0.0358707	0.477827	4349.75	4389.95	5046.53	4630.37	5309.7	4638.95	5503.14	5333.84
Smurf2	891.535	0.228486	0.108951	2.09715	0.0359804	0.478556	799.927	658.33	957.458	875.433	907.297	924.518	989.707	1019.61
Aatf	204.874	-0.358077	0.170813	-2.09631	0.0360545	0.478556	284.032	207.493	228.131	202.921	168.721	167.722	182.006	197.967
Agap2	29277.9	-0.1564	0.0746104	-2.09623	0.0360621	0.478556	30113.2	32401.6	31796.6	29147	27516.1	27758.7	28035.2	27454.6
Casz1	166.558	-0.46857	0.22356	-2.09595	0.0360868	0.478556	223.748	271.588	118.386	171.495	181.012	109.088	118.734	138.416
Pnoc	181.856	0.406908	0.19419	2.09542	0.036134	0.478556	226.066	212.925	110.609	96.971	223.472	223.63	164.821	196.357
Bdh1	952.913	-0.225188	0.107508	-2.09461	0.0362052	0.478556	1101.35	1212.37	972.148	830.539	905.062	995.425	847.539	758.873
Cyld	3492.91	-0.22986	0.10974	-2.09459	0.0362077	0.478556	3771.25	2924.46	3859.21	4517.23	2630.27	3006.73	3480.77	3753.32
Prmt1	1404.35	-0.249244	0.119012	-2.09429	0.0362343	0.478556	1696.08	1830.5	1345.45	1242.67	1188.87	1666.31	1160.78	1104.11
Satb1	2014.77	0.234517	0.111988	2.09412	0.0362489	0.478556	1657.82	1790.31	1910.6	2036.39	2414.62	2329.02	2051.28	1928.16
Chm	1196.04	0.284603	0.135909	2.09407	0.0362537	0.478556	1116.42	785.433	1289.28	1136.72	1167.64	1414.05	1362.31	1296.44
Champ1	787.865	-0.219011	0.104609	-2.09362	0.0362941	0.478655	936.726	812.592	801.914	840.416	767.627	718.615	751.458	673.57
Tnfrsf23	11.3133	1.22859	0.586934	2.09323	0.0363287	NA	4.63726	6.51812	5.18479	10.7746	14.5257	12.2724	14.0606	22.5328
Colec12	233.149	0.422866	0.202029	2.09309	0.0363409	0.47874	204.039	198.803	237.636	148.15	374.316	264.538	242.154	195.553
Hectd4	7391.78	0.282254	0.134869	2.09281	0.0363663	0.47874	4499.3	3543.68	10478.5	9017.41	6499.69	5132.57	10446.2	9516.89
Lima1	345.427	0.284801	0.136182	2.09132	0.036499	0.479791	323.449	305.265	310.223	305.279	440.24	366.807	321.049	391.105
Atp10b	48.8598	0.62854	0.300603	2.09093	0.0365345	0.479791	26.6642	38.0223	50.9838	37.711	49.1639	70.907	55.4611	61.9652
Strada	580.441	-0.25737	0.123096	-2.09081	0.0365448	0.479791	528.647	640.948	672.294	684.184	506.164	432.26	636.631	542.397
Akr1b10	338.183	0.284669	0.136251	2.08929	0.0366814	0.48115	315.333	383.483	254.919	259.487	404.485	490.895	301.521	295.341
Crmp1	5613.7	-0.198241	0.0949126	-2.08867	0.0367375	0.481453	6522.3	6083.58	5770.67	5615.34	4882.87	4908.95	5715.61	5410.29
Slc7a8	1613.35	0.234312	0.112246	2.08749	0.0368435	0.481918	1422.48	1268.86	1692.83	1548.84	1798.95	1378.6	2015.35	1780.9
1700087I21Rik	307.493	-0.369787	0.177153	-2.08739	0.0368531	0.481918	372.14	236.825	401.821	378.007	248.054	299.991	239.029	284.074
Bcl2l2	2202.25	0.195901	0.0938592	2.08718	0.0368722	0.481918	1969.67	2055.38	2238.97	1946.6	2225.78	2500.83	2438.72	2242.01
Sec14l3	17.0712	1.06697	0.511493	2.08598	0.0369801	NA	11.5931	6.51812	15.5544	10.7746	29.0514	10.9088	31.2457	20.9233
Mycl	953.12	-0.278879	0.133732	-2.08535	0.0370375	0.483068	1082.8	1080.92	1012.76	994.851	814.556	1073.15	909.249	656.67
Myt1l	4805.16	0.235609	0.112992	2.08518	0.0370534	0.483068	3727.19	2721.31	5958.19	5413.32	3982.27	4195.78	6356.93	6086.27
Caskin1	4363.04	0.20024	0.0960466	2.08483	0.0370852	0.483068	3469.83	3632.76	4904.81	4267.62	4567.77	3883.52	5340.67	4837.31
Gm4374	1.42754	-3.86349	1.85318	-2.08478	0.037089	NA	4.63726	3.25906	1.72826	1.79576	0	0	0	0
Psmc4	1512.31	-0.242231	0.116193	-2.08473	0.0370937	0.483068	1803.89	2115.13	1341.13	1345.92	1355.36	1524.5	1267.01	1345.53
Kbtbd13	8.49784	1.39012	0.66685	2.08461	0.0371051	NA	6.95588	2.17271	5.18479	4.4894	12.291	12.2724	10.936	13.6806
Prkag2os1	17.0998	-1.5018	0.720427	-2.08459	0.0371064	NA	1.15931	16.2953	25.924	49.3834	2.23472	0	28.1211	13.6806
Rmdn1	208.391	0.341428	0.163803	2.08438	0.037126	0.483068	198.243	175.989	190.973	167.904	225.707	279.537	191.38	237.399
Itih3	417.677	-0.412995	0.198278	-2.08291	0.0372597	0.484376	362.865	567.076	358.615	615.048	435.771	355.899	295.272	350.868
Svip	1228.08	0.242762	0.116669	2.08078	0.0374542	0.485217	1131.49	1168.92	1132.88	1056.8	1220.16	1666.31	1224.05	1224.01
Baz2b	791.144	0.232883	0.111933	2.08057	0.0374736	0.485217	612.118	541.004	915.98	853.884	784.387	644.981	1000.64	976.153
Gm16075	9.47723	-1.35197	0.649829	-2.0805	0.0374796	NA	12.7525	14.1226	8.64132	18.8555	4.46944	2.72719	7.81142	6.43795
A830073O21Rik	42.9948	0.743841	0.357579	2.08021	0.0375061	0.485217	16.2304	18.468	51.8479	43.9961	46.9291	14.9996	73.4273	78.0601
Shank3	6727.16	0.202633	0.0974138	2.08012	0.0375144	0.485217	6360	5614.27	7118.72	5935.88	7609.23	7115.24	7131.04	6932.86
Ppp2r1b	560.013	-0.232026	0.111553	-2.07997	0.0375283	0.485217	609.799	557.299	604.892	648.269	515.103	481.349	495.244	568.149
Htr1b	227.187	-0.395908	0.190394	-2.07941	0.0375794	0.485217	281.713	195.543	226.403	329.522	183.247	199.085	172.632	229.352
Gak	2232.94	0.200434	0.0963938	2.07933	0.0375871	0.485217	1882.73	1666.47	2496.48	2294.08	2277.18	2037.21	2706.66	2502.75
Swap70	246.479	0.321587	0.154662	2.07929	0.0375908	0.485217	221.429	265.07	188.381	196.636	336.326	313.627	196.067	254.299
Gm18935	4.89606	2.12278	1.0214	2.0783	0.037682	NA	0	1.08635	2.5924	4.4894	6.70416	5.45438	15.6228	3.21897
H1f5	5.10454	1.91427	0.921528	2.07728	0.037776	NA	3.47794	4.34541	1.72826	0	11.1736	8.18158	4.68685	7.24269
Canx	7884.58	0.148581	0.0715473	2.07669	0.0378305	0.48788	6991.82	7028.7	8032.1	7875.3	7744.43	8060.22	8487.89	8856.2
Ptgfrn	392.683	0.334118	0.160974	2.07561	0.0379303	0.488734	394.167	347.633	324.914	324.135	469.291	320.445	452.281	508.598
Izumo1	1.67359	4.13784	1.99453	2.0746	0.0380237	NA	0	0	0	0	4.46944	4.09079	0	4.82846
Ttpa	110.46	0.4492	0.216575	2.07411	0.0380691	0.49009	112.453	117.326	89.8697	58.3622	122.91	147.268	116.39	119.102
Marchf8	1488.83	0.249486	0.120317	2.07357	0.0381189	0.490297	1206.85	1253.65	1598.64	1388.12	1620.17	1769.95	1412.3	1660.99
Peg13	4331.52	0.197247	0.0951819	2.07232	0.0382359	0.491144	4576.97	4162.9	3784.9	3492.75	5555.52	5548.47	3679.18	3851.5
Arhgap26.1	703.247	0.400722	0.19339	2.07209	0.0382568	0.491144	1286.84	1156.97	0	1.79576	1748.67	1427.68	0	4.02372
Arf1	8758.25	-0.19659	0.0948894	-2.07178	0.0382859	0.491144	10727.1	11049.3	8187.65	7485.62	8286.35	10475.1	6967	6887.8
Gm42743	2.13496	3.74047	1.80595	2.0712	0.0383406	NA	0	0	0	0.89788	0	8.18158	1.56228	6.43795
Cdk5rap1	244.96	-0.411308	0.198595	-2.07109	0.0383506	0.491328	242.297	431.282	203.935	244.223	204.477	280.901	183.568	168.996
Nr2c2ap	40.6547	-0.617249	0.298058	-2.07091	0.0383676	0.491328	53.3284	52.1449	44.9348	46.6898	27.934	36.8171	32.808	30.5802
Dchs2	85.0115	0.694739	0.335694	2.06956	0.0384935	0.491784	38.2574	10.8635	108.881	129.295	74.8632	49.0895	131.232	137.611
Sesn2	378.295	-0.248101	0.119898	-2.06926	0.0385219	0.491784	450.973	410.641	399.229	379.803	366.494	384.534	328.08	306.607
Gm48239	232.714	0.535081	0.258592	2.06921	0.0385264	0.491784	67.2402	68.4402	344.789	349.275	194.421	76.3614	429.628	331.554
Gm17494	86.5582	0.510012	0.246492	2.06908	0.0385382	0.491784	64.9216	93.4263	57.0327	71.8304	113.971	76.3614	104.673	110.25
Ralbp1	1863.06	0.169379	0.0818806	2.06861	0.0385822	0.491915	1736.65	1620.84	1863.07	1793.07	1839.18	1883.13	2103.62	2064.97
Tomm34	1925.21	-0.220634	0.106697	-2.06786	0.038653	0.491969	2240.95	2409.53	1695.43	1959.17	1686.1	2125.85	1635.71	1648.92
Gm29170	182.693	0.324743	0.157043	2.06785	0.038654	0.491969	159.985	174.903	146.902	167.904	193.303	197.721	214.814	206.014
Foxo4	602.326	0.28811	0.139356	2.06744	0.0386923	0.492027	547.196	541.004	576.376	496.528	632.426	833.157	529.614	662.304
Col9a2	95.9315	0.525075	0.254035	2.06693	0.0387403	0.492208	64.9216	108.635	80.3642	60.1579	147.492	109.088	118.734	78.0601
Crhbp	327.588	0.318081	0.153949	2.06615	0.0388145	0.492615	315.333	309.611	224.674	305.279	430.184	451.35	318.706	265.565
Edn3	96.7047	0.492194	0.238249	2.06588	0.03884	0.492615	113.613	79.3038	81.2284	47.5876	147.492	122.724	85.9256	95.7644
B3glct	344.879	0.275508	0.133456	2.06441	0.0389793	0.493624	310.696	271.588	310.223	352.867	340.795	304.082	437.439	431.342
As3mt	214.681	0.318023	0.154057	2.06432	0.0389872	0.493624	213.314	185.766	184.06	180.474	259.228	252.265	195.285	247.056
Fut9	2044.11	0.275476	0.133554	2.06266	0.0391451	0.49406	1909.39	1261.26	2155.14	2110.92	2057.06	2241.75	2246.56	2370.77
Spata6l	83.4974	-0.513772	0.249121	-2.06234	0.0391755	0.49406	103.179	101.031	111.473	77.2177	62.5722	55.9074	64.0536	92.5455
Il17ra	287.835	0.286218	0.138791	2.06223	0.0391862	0.49406	244.615	274.847	239.364	279.241	316.213	283.628	317.925	346.844
Taok1	4256.46	0.288752	0.140023	2.06218	0.0391907	0.49406	3430.41	2464.93	5013.69	4661.79	4401.28	4483.5	4917.29	4678.78
Fxr1	1497.85	-0.235662	0.114279	-2.06217	0.0391912	0.49406	1700.71	1593.68	1612.47	1566.8	1217.92	1681.31	1275.6	1334.26
Lctl	2.91289	2.66439	1.29228	2.06178	0.0392291	NA	1.15931	0	0.864132	0.89788	4.46944	9.54517	2.34343	4.02372
Disp1	98.9287	0.473988	0.230201	2.05902	0.0394923	0.496685	68.3995	64.0948	117.522	83.5028	125.144	95.4517	109.36	127.954
Chd9	1625.23	0.224994	0.1093	2.0585	0.0395417	0.496685	1260.17	985.322	1997.87	1791.27	1454.8	1329.51	2055.18	2127.74
Sh3rf1	1617.17	-0.217896	0.105855	-2.05843	0.0395491	0.496685	1662.46	1364.46	1922.69	1992.4	1272.67	1235.42	1588.84	1898.39
Sytl2	699.676	0.285007	0.138507	2.05771	0.0396183	0.496685	512.417	740.893	640.322	623.129	907.297	766.341	681.937	725.074
Eif4ebp2	1938.9	-0.221596	0.107707	-2.0574	0.0396481	0.496685	2092.56	1735.99	2399.69	2131.57	1627.99	1899.49	1806	1817.91
Dpp6	7196.85	-0.214286	0.104158	-2.05731	0.0396565	0.496685	7714.08	6216.11	8710.45	8284.74	5391.26	6662.53	7536.46	7059.21
Kntc1	49.0811	-0.668221	0.324812	-2.05726	0.0396616	0.496685	66.0809	34.7633	51.8479	88.8901	34.6382	35.4535	36.7137	44.2609
Gm34256	24.9074	0.78992	0.383968	2.05726	0.0396617	NA	19.7083	20.6407	19.0109	13.4682	31.2861	39.5443	24.2154	31.385
Actr10	2344.38	-0.213376	0.10373	-2.05703	0.0396835	0.496685	2796.27	2580.09	2348.71	2344.36	2033.6	2592.2	2159.86	1900
Anxa5	1031.08	0.23754	0.115511	2.05642	0.0397419	0.496685	959.912	1052.68	822.653	925.714	1383.29	1236.78	858.475	1009.15
Gm15696	8.90721	1.74494	0.848714	2.05598	0.0397846	NA	0	0	7.77719	16.1618	11.1736	6.81798	14.8417	14.4854
Hras	2278.55	-0.211461	0.10286	-2.05583	0.0397992	0.496685	2950.45	3090.67	1960.71	1854.12	2163.21	2593.56	1866.15	1749.51
S100a10	334.972	0.310937	0.151259	2.05566	0.0398155	0.496685	382.574	374.792	172.826	265.772	459.235	481.349	265.588	277.636
Zfp36l2	850.386	0.239051	0.116293	2.05558	0.039823	0.496685	993.532	970.113	549.588	615.946	1283.85	988.607	732.711	668.742
Gjb2	242.933	0.366363	0.178246	2.05538	0.0398425	0.496685	241.137	256.379	192.701	163.414	373.198	230.448	262.464	223.719
Arpc2	5829.03	-0.251142	0.122224	-2.05477	0.0399009	0.496988	7133.26	6640.87	5716.23	5886.5	4251.56	5999.82	5435.19	5568.82
Gm2026	3.54012	2.38693	1.162	2.05416	0.0399605	NA	1.15931	0	1.72826	1.79576	5.5868	1.3636	7.03028	9.65692
Rph3a	7170.26	-0.219745	0.106976	-2.05415	0.0399608	0.49711	7056.75	6476.84	8639.59	8754.33	5213.6	6999.34	7398.19	6823.42
Hdac1	830.269	-0.217476	0.105881	-2.05397	0.039979	0.49711	842.821	969.027	831.295	928.408	740.81	773.159	817.074	739.559
Fto	3273.88	-0.164864	0.0802906	-2.05334	0.0400399	0.49723	3758.5	3418.75	3379.62	3288.04	3154.31	3203.09	3095.67	2893.05
Rps12-ps4	37.2376	0.78853	0.384056	2.05316	0.0400568	0.49723	19.7083	48.8859	14.6902	17.0597	78.2152	80.4522	17.9663	20.9233
Tubb5	7596.21	-0.181589	0.0885318	-2.05111	0.0402559	0.499275	8788.76	9353.5	7104.03	7095.94	7171.22	8356.12	6816.24	6083.86
1190005I06Rik	19.4704	0.971474	0.473649	2.05104	0.040263	NA	11.5931	27.1588	7.77719	7.18304	27.934	40.9079	19.5285	13.6806
Spaca9	6.65057	-2.08933	1.01874	-2.0509	0.0402766	NA	3.47794	30.4179	8.64132	1.79576	1.11736	1.3636	1.56228	4.82846
Gm12468	3.93027	2.42641	1.18378	2.04972	0.0403921	NA	0	0	1.72826	4.4894	2.23472	9.54517	7.81142	5.6332
Spice1	253.667	-0.328752	0.160431	-2.04918	0.0404441	0.500572	201.721	263.984	344.789	320.543	212.299	163.632	236.686	285.684
Dedd2	590.787	-0.218061	0.10642	-2.04907	0.0404554	0.500572	680.517	661.589	589.338	602.477	632.426	598.619	490.557	470.775
Zfp677	44.206	0.698699	0.341005	2.04894	0.0404677	0.500572	44.0539	27.1588	25.0598	38.6088	33.5208	65.4526	57.0234	62.77
Bnip1	343.928	-0.292826	0.142946	-2.04851	0.0405104	0.500572	418.512	443.232	292.077	360.05	315.096	391.352	240.592	290.512
Cpne2	672.762	0.364296	0.177854	2.04828	0.0405322	0.500572	609.799	678.97	610.077	460.612	914.001	530.439	875.66	702.541
Esr2	5.58637	1.80735	0.882608	2.04774	0.0405856	NA	1.15931	4.34541	1.72826	2.69364	15.643	4.09079	8.59256	6.43795
Myh11	188.982	0.584838	0.285608	2.04769	0.0405902	0.500864	162.304	250.947	123.571	59.2601	433.536	224.993	168.727	88.5217
Gm26519	7.40293	1.73549	0.847645	2.04743	0.0406161	NA	1.15931	7.60447	4.32066	0.89788	18.9951	4.09079	12.4983	9.65692
Ap1m2	10.9274	1.24985	0.610665	2.0467	0.0406874	NA	9.27451	3.25906	7.77719	5.38728	13.4083	20.4539	10.1548	17.7043
Brd1	1403.57	-0.18937	0.0925356	-2.04646	0.0407113	0.501933	1476.97	1370.98	1580.5	1556.03	1381.06	1221.78	1302.16	1339.09
Gm48632	3.46296	-2.42086	1.18301	-2.04635	0.040722	NA	1.15931	5.43176	6.04892	10.7746	1.11736	0	1.56228	1.60949
Fndc9	53.7316	-0.59415	0.290431	-2.04575	0.0407811	0.502369	53.3284	48.8859	62.2175	93.3795	37.9903	23.1811	59.3668	51.5036
Cabyr	109.519	0.420248	0.205476	2.04524	0.0408314	0.502564	83.4706	112.981	95.0545	80.8092	157.548	132.269	107.798	106.226
Rragc	1331	-0.205881	0.100686	-2.04479	0.0408757	0.502685	1714.63	1481.79	1235.71	1274.09	1251.44	1487.68	1089.69	1112.96
Fat2	10.3681	1.31409	0.64268	2.0447	0.0408847	NA	6.95588	7.60447	5.18479	4.4894	23.4646	6.81798	17.9663	10.4617
Gm43180	1.78614	-3.46586	1.6952	-2.04451	0.040903	NA	1.15931	4.34541	2.5924	5.38728	0	0	0	0.804743
Bhlhe23	7.60629	-1.97734	0.967181	-2.04443	0.0409108	NA	19.7083	24.9861	4.32066	2.69364	0	2.72719	0.781142	5.6332
Fzd3	2180.95	0.289113	0.141422	2.04433	0.0409212	0.50282	1635.79	1066.8	2782.5	2531.12	1921.86	1940.4	2841.01	2728.08
Gm47202	15.8577	-1.07218	0.524577	-2.04389	0.0409645	NA	30.1422	13.0362	22.4674	19.7534	5.5868	8.18158	15.6228	12.0711
Mcm8	109.733	-0.392116	0.191901	-2.04333	0.0410197	0.503437	134.48	140.14	105.424	119.418	102.797	95.4517	83.5822	96.5692
Gm9894	1.3741	3.86842	1.89374	2.04274	0.0410786	NA	0	0	0	0	1.11736	2.72719	3.12457	4.02372
Smim10l2a	340.149	0.296275	0.14506	2.04243	0.0411087	0.503437	307.218	335.683	324.914	247.815	452.531	403.624	346.827	302.583
Pacrg	216.011	0.390079	0.191054	2.04172	0.041179	0.503437	158.826	232.479	201.343	145.457	277.105	323.172	206.221	183.481
Sh2b2	116.483	0.415483	0.203525	2.04144	0.0412076	0.503437	126.365	96.6854	78.636	93.3795	182.13	149.996	97.6427	107.031
Sorcs3	964.09	0.236606	0.115905	2.04138	0.0412135	0.503437	714.138	570.335	1106.95	1165.45	865.954	699.525	1308.41	1281.96
Actr3	6347.71	-0.225657	0.110553	-2.04116	0.0412345	0.503437	7607.42	6572.43	6493.95	6706.26	4920.86	6711.62	5895.28	5873.82
Dnase1l2	72.2502	-0.528975	0.259159	-2.04112	0.0412387	0.503437	53.3284	67.3539	111.473	113.133	63.6896	42.2715	66.3971	60.3557
Exd1	29.1317	0.763452	0.374038	2.04111	0.0412404	NA	24.3456	11.9499	22.4674	27.8343	34.6382	38.1807	39.8382	33.7992
Syt17	1316.82	0.349949	0.171469	2.04089	0.0412614	0.503437	1115.26	1135.24	1555.44	826.049	1642.52	1351.32	1639.62	1269.08
Asah2	244.458	0.338836	0.166069	2.04033	0.0413176	0.503437	192.446	160.78	278.25	235.245	242.467	234.538	255.433	356.501
Dlg1	2320.61	0.169612	0.0831455	2.03995	0.0413556	0.503437	2099.52	2069.5	2262.3	2307.55	2464.9	2494.02	2369.98	2497.12
Dppa5a	1.58354	-4.12757	2.02361	-2.03971	0.0413793	NA	0	6.51812	3.45653	2.69364	0	0	0	0
Fam181a	37.2751	0.793599	0.389097	2.03959	0.0413911	0.503437	33.6201	42.3678	24.1957	11.6724	81.5673	32.7263	39.0571	32.9945
Tnnc1	25.7189	-0.812679	0.398494	-2.03937	0.0414126	NA	28.9829	45.6268	32.837	23.3449	22.3472	21.8175	19.5285	11.2664
Megf10	801.999	0.294751	0.144532	2.03935	0.0414153	0.503437	568.064	513.845	899.561	944.57	910.649	687.252	875.66	1016.39
Impdh2-ps	198.739	-0.358841	0.175987	-2.03902	0.0414476	0.503437	284.032	203.148	202.207	204.717	154.196	212.721	167.945	160.949
Otud4	1638.74	0.219598	0.107701	2.03895	0.0414551	0.503437	1343.65	1139.58	1857.02	1743.68	1679.39	1382.69	2059.87	1904.02
Cltrn	4.78203	-2.99229	1.46795	-2.03841	0.0415086	NA	1.15931	18.468	12.0978	0.89788	0	0	0	5.6332
Rap1a	1002.39	-0.274635	0.134735	-2.03833	0.0415171	0.503771	1365.67	1124.38	940.175	967.017	798.913	1189.06	842.852	791.063
Zfp944	251.304	-0.352434	0.172942	-2.03788	0.0415621	0.503898	355.909	234.652	250.598	287.322	193.303	223.63	243.716	221.304
Pcnx3	1450.82	0.25304	0.124212	2.03717	0.0416333	0.504264	1025.99	1212.37	1558.89	1529.09	1703.97	1292.69	1697.42	1586.15
Cox11	165.871	0.449057	0.220463	2.03689	0.0416615	0.504264	103.179	199.889	145.174	114.031	196.655	166.359	209.346	192.334
Mtg2	288.197	-0.279128	0.137086	-2.03615	0.0417351	0.504412	286.351	359.583	306.767	309.769	275.988	275.446	240.592	251.08
Otos	35.9589	-0.708563	0.348005	-2.03607	0.041743	0.504412	46.3726	51.0586	34.5653	46.6898	18.9951	35.4535	32.808	21.7281
Gm12715	181.05	-0.351823	0.172871	-2.03517	0.0418333	0.505084	191.287	172.73	199.614	249.611	166.487	128.178	183.568	156.925
Hs3st4	2833.03	-0.24043	0.118174	-2.03454	0.0418967	0.505097	3093.05	3298.17	2785.96	3099.48	2179.97	3117.18	2650.41	2439.98
Trim59	444.587	-0.319534	0.15706	-2.03448	0.0419036	0.505097	637.623	435.627	475.272	419.31	445.827	467.713	288.241	387.081
Tcf23	2.40245	2.95955	1.45489	2.03421	0.0419305	NA	1.15931	0	0	0.89788	5.5868	6.81798	2.34343	2.41423
Gm26684	26.7494	-1.24485	0.611988	-2.03411	0.0419409	NA	9.27451	40.1951	66.5381	27.8343	7.82152	5.45438	8.59256	48.2846
H6pd	198.6	0.368971	0.181434	2.03364	0.0419883	0.505698	164.623	132.535	225.538	173.291	244.702	173.177	235.124	239.813
Rarres2	100.962	0.542251	0.266711	2.0331	0.0420421	0.505928	107.816	135.794	60.4892	40.4046	103.915	151.359	96.8616	111.055
Sms	2821.99	-0.235153	0.115777	-2.03109	0.042246	0.507962	3525.47	2872.32	2728.93	3085.12	2268.24	2971.28	2637.13	2487.46
Prune2	1431.07	0.224506	0.110609	2.02972	0.0423846	0.508988	1297.27	1052.68	1493.22	1450.97	1559.84	1441.32	1667.74	1485.56
Cyp51	1128.17	-0.227795	0.112239	-2.02956	0.0424011	0.508988	1313.5	1388.36	1156.21	1007.42	1019.03	1302.23	965.491	873.146
Ythdc2	795.529	-0.263008	0.129682	-2.0281	0.0425499	0.509243	919.336	672.452	872.773	1010.11	667.064	759.523	720.994	741.973
Dnajc2	576.467	-0.272132	0.134189	-2.02797	0.0425632	0.509243	765.147	602.926	562.55	593.499	483.817	625.89	528.052	449.851
Tram2	66.258	0.587363	0.28966	2.02777	0.0425841	0.509243	52.1691	54.3176	54.4403	51.1792	93.8583	59.9982	55.4611	108.64
Gm30541	15.8	1.0326	0.509269	2.02761	0.0426003	NA	5.79657	15.2089	7.77719	12.5703	23.4646	21.8175	15.6228	24.1423
Pcdh7	1310.22	0.224273	0.110639	2.02707	0.0426554	0.509243	1203.37	932.091	1354.96	1346.82	1341.95	1168.6	1640.4	1493.6
Rpl17-ps10	1511.78	0.272297	0.134364	2.02655	0.042708	0.509243	2027.64	1833.76	947.952	770.381	1737.5	2473.56	1137.34	1166.07
Dpp4	40.6339	0.792563	0.391148	2.02625	0.0427393	0.509243	20.8677	24.9861	19.875	53.8728	59.2201	53.1802	35.9325	57.1368
Cck	6789.92	-0.254114	0.125417	-2.02616	0.0427485	0.509243	9779.97	11898.8	4355.22	4088.94	6838.25	9451.08	4112.71	3794.36
Purg	457.544	-0.247395	0.122108	-2.02604	0.0427604	0.509243	447.495	433.455	546.995	556.685	343.03	380.443	524.927	427.319
Nhsl1	1209.97	0.1932	0.0953665	2.02587	0.0427785	0.509243	992.373	1005.96	1326.44	1200.47	1205.63	1228.6	1403.71	1316.56
Aldh3b2	19.8614	-0.921526	0.454936	-2.02562	0.0428041	NA	26.6642	23.8998	37.1577	16.1618	12.291	14.9996	14.8417	12.8759
Yipf6	1127.3	-0.233174	0.115142	-2.02511	0.0428566	0.509243	1269.45	964.681	1245.21	1394.41	900.593	1017.24	1089.69	1137.1
Gm38102	67.2289	0.81257	0.401282	2.02494	0.0428739	0.509243	13.9118	49.9722	57.0327	79.9113	106.149	31.3627	109.36	90.1312
Tubb2a	9434.21	-0.179377	0.0885958	-2.02467	0.0429014	0.509243	9400.88	11151.4	9854.56	9676.45	8775.75	9198.82	9202.63	8213.21
B930095G15Rik	1138.23	0.298241	0.14731	2.02458	0.0429103	0.509243	754.713	694.179	1319.53	1398	1270.44	859.065	1340.44	1469.46
Cacna1c	3113.38	0.294603	0.145514	2.02457	0.0429116	0.509243	2067.06	1410.09	4461.51	3501.73	2530.82	2305.84	4795.43	3834.6
Rilpl1	1133.62	-0.275019	0.135896	-2.02374	0.0429969	0.509841	1253.22	1395.96	1291.88	1028.97	834.668	1182.24	1087.35	994.663
Prelp	695.45	0.404916	0.200155	2.02302	0.0430715	0.51031	527.488	619.221	830.431	417.514	891.654	649.072	658.503	969.715
Ets2	1653.23	-0.192455	0.0951959	-2.02167	0.0432102	0.511537	2028.8	1799	1574.45	1655.69	1518.49	1765.86	1459.95	1423.59
Matn2	1684.37	-0.241397	0.119426	-2.02132	0.0432467	0.511554	1776.07	1715.35	1945.16	1836.16	1174.35	1497.23	1590.4	1940.24
B230377A18Rik	11.9211	-1.19803	0.593062	-2.02008	0.0433749	NA	10.4338	21.7271	22.4674	11.6724	6.70416	4.09079	7.81142	10.4617
Arfip1	74.0588	0.543485	0.269059	2.01995	0.0433885	0.511717	54.4878	54.3176	80.3642	51.1792	68.159	115.906	84.3633	83.6933
Ankrd34a	1204.3	-0.208295	0.103149	-2.01936	0.0434496	0.511717	1383.06	1384.01	1273.73	1128.63	1251.44	1079.97	1139.69	993.858
Ift81	616.578	-0.261086	0.129291	-2.01936	0.0434496	0.511717	712.978	856.046	529.713	601.579	539.685	672.253	534.301	486.065
Tmem86a	324.597	0.335794	0.166343	2.01868	0.0435205	0.511717	324.608	410.641	202.207	225.368	468.174	362.716	256.215	346.844
Eif2b3	254.179	-0.308122	0.152642	-2.01859	0.0435296	0.511717	309.537	304.179	251.462	262.181	193.303	254.992	217.157	240.618
Nr1h3	106.611	-0.425164	0.210637	-2.01847	0.0435422	0.511717	112.453	146.658	101.103	128.397	81.5673	109.088	86.7067	86.9123
Mn1	727.521	-0.247429	0.12259	-2.01835	0.0435549	0.511717	747.758	621.394	890.056	909.552	689.411	582.255	652.253	727.488
Bmp3	101.822	0.427768	0.212001	2.01777	0.0436155	0.511717	79.9927	82.5628	101.103	81.7071	128.496	130.905	114.047	95.7644
Peli3	597.54	-0.227111	0.112562	-2.01765	0.0436275	0.511717	642.26	657.243	689.577	589.009	524.042	509.985	595.23	572.977
4933433G15Rik	7.7091	1.69784	0.841576	2.01745	0.0436482	NA	0	4.34541	6.04892	4.4894	21.2299	4.09079	8.59256	12.8759
Smarca4	3801.72	0.166274	0.0824219	2.01735	0.0436593	0.511717	3007.26	3050.48	4395.84	3904.88	3504.04	3485.35	4671.23	4394.7
Ncbp1	1348.07	-0.188557	0.0935164	-2.0163	0.0437687	0.511717	1487.4	1438.33	1384.34	1434.81	1162.06	1309.05	1229.52	1339.09
Bcar1	1535.42	-0.192921	0.0957003	-2.01589	0.0438119	0.511717	1664.78	1750.11	1704.93	1428.53	1463.74	1568.14	1331.07	1372.09
Tet1	303.834	0.317698	0.157653	2.01517	0.0438863	0.511717	226.066	173.816	376.761	294.505	250.289	203.176	455.406	450.656
Castor1	76.4107	0.45023	0.223425	2.01513	0.0438907	0.511717	78.8334	80.3901	49.2555	49.3834	116.206	104.997	71.8651	60.3557
Adgrf5	626.926	0.294667	0.146238	2.01498	0.0439063	0.511717	670.084	607.271	401.821	532.443	994.451	824.975	527.271	457.094
Hcrtr2	73.7067	-0.559725	0.277792	-2.01491	0.0439142	0.511717	95.0638	110.808	70.8588	76.3198	36.8729	83.1793	57.8045	58.7462
Nr2f1	1779.18	0.222935	0.110646	2.01485	0.0439203	0.511717	1778.39	2153.15	1388.66	1265.11	2428.02	2039.94	1711.48	1468.66
Fryl	1991.43	0.26562	0.131842	2.01469	0.0439376	0.511717	1385.38	1068.97	2377.23	2558.06	1903.98	1549.04	2436.38	2652.43
Zfp319	707.005	-0.241091	0.119699	-2.01414	0.0439949	0.511717	811.52	686.575	792.409	765.891	670.416	741.796	624.913	562.515
Ing5	294.169	0.282303	0.140161	2.01414	0.043995	0.511717	219.11	260.725	286.028	297.198	330.739	286.355	358.544	314.655
Isoc2a	392.929	0.321814	0.15978	2.01411	0.0439979	0.511717	313.015	439.973	354.294	272.058	522.925	559.074	330.423	351.673
Agt	390.863	0.337392	0.167629	2.01273	0.0441425	0.512731	415.034	498.636	291.212	199.329	510.634	507.258	404.631	300.169
Qpctl	340.681	0.298158	0.148145	2.01261	0.0441555	0.512731	303.74	305.265	342.196	268.466	356.438	443.169	385.884	320.288
Strn4	4850.97	-0.19031	0.094586	-2.01204	0.0442161	0.512887	5424.43	5657.73	5116.52	4466.05	4561.07	5343.93	4346.27	3891.74
C1ra	109.561	0.674827	0.335432	2.01182	0.0442392	0.512887	75.3554	73.872	47.5272	141.865	167.604	80.4522	103.111	186.7
Ighv1-9	102.813	2.99206	1.48772	2.01118	0.0443066	0.51326	263.164	38.0223	0	2.69364	211.181	111.815	24.2154	171.41
Nras	1131.12	0.212822	0.105841	2.01077	0.0443494	0.513348	1099.03	914.709	1004.99	1173.53	1188.87	1216.33	1188.9	1262.64
Slc2a4	22.841	0.83414	0.41504	2.00978	0.0444544	NA	22.027	17.3816	13.8261	11.6724	48.0465	28.6355	23.4343	17.7043
Epha7	4170.49	-0.267325	0.133056	-2.00912	0.0445247	0.514869	4365.98	3573.01	5242.69	5035.31	2553.17	4017.15	4327.53	4249.04
Kcnip4	881.687	-0.251972	0.125434	-2.00881	0.0445578	0.514869	1247.42	1013.57	797.594	792.828	760.923	1002.24	717.869	721.05
Hk1	8612.31	-0.15999	0.0796554	-2.00853	0.0445869	0.514869	8422.42	7960.79	10195.9	9781.5	7487.43	7198.42	9469.78	8382.2
Cdh20	436.583	0.269037	0.133978	2.00807	0.0446354	0.514948	440.539	417.159	336.147	388.782	607.844	451.35	418.692	432.147
Rasal1	2044.86	-0.198288	0.0987585	-2.0078	0.0446644	0.514948	2268.78	2487.75	2092.06	1900.81	2196.73	1850.4	1871.62	1690.77
Lgals8	586.333	0.236712	0.117921	2.00737	0.0447102	0.515069	497.346	473.65	523.664	659.942	587.732	572.71	655.378	720.245
Atp6v0d1	4322.87	-0.212279	0.105781	-2.00678	0.0447732	0.515145	5589.05	5794.61	3742.55	3581.64	3931.99	4937.58	3588.57	3416.94
Dnajc11	1181.68	0.243205	0.121223	2.00626	0.0448286	0.515145	814.998	1120.03	1285.83	1114.27	1221.28	1153.6	1437.3	1306.1
Grin3a	810.197	0.317845	0.158445	2.00602	0.0448536	0.515145	736.164	459.527	891.784	819.764	956.461	759.523	952.212	906.141
Tceal5	739.193	0.337199	0.168115	2.00576	0.0448818	0.515145	445.177	722.425	875.365	574.643	746.397	815.43	882.69	851.418
Slc16a14	159.265	0.429046	0.213919	2.00565	0.0448936	0.515145	108.976	82.5628	171.098	191.248	182.13	151.359	224.188	162.558
Myl9	234.383	0.394324	0.19673	2.0044	0.0450276	0.516276	245.775	342.201	117.522	82.6049	493.873	357.262	132.013	103.812
Apol10b	19.1268	-0.987269	0.492869	-2.00311	0.0451659	NA	39.4167	18.468	12.962	31.4258	12.291	12.2724	12.4983	13.6806
Caml	617.12	-0.24765	0.123682	-2.00231	0.0452515	0.518436	674.721	832.146	578.968	602.477	568.737	605.437	581.17	493.308
Rara	387.307	-0.243726	0.121771	-2.00151	0.0453371	0.519009	402.282	408.469	440.707	427.391	318.448	377.716	346.827	376.62
Gm8971	13.2228	-1.1668	0.582971	-2.00148	0.0453408	NA	28.9829	30.4179	11.2337	5.38728	7.82152	10.9088	7.81142	3.21897
Yipf4	957.837	-0.21601	0.107942	-2.00117	0.0453738	0.51902	1279.88	1330.78	749.202	775.768	967.634	1189.06	722.556	647.818
Sybu	2066.24	-0.17754	0.0888078	-1.99915	0.0455922	0.52111	2460.06	2417.13	1985.77	1923.26	1946.44	2215.84	1855.21	1726.17
Akr1a1	4807.44	-0.196012	0.0981004	-1.99807	0.0457086	0.522031	5713.1	6808.17	4120.18	3969.53	4777.83	5703.92	3697.93	3668.82
Uvrag	900.122	-0.199115	0.0996751	-1.99764	0.0457554	0.522156	979.62	936.436	944.496	986.77	782.152	906.791	862.381	802.329
Marchf9	608.719	-0.22008	0.110262	-1.99597	0.0459372	0.522843	811.52	853.873	498.604	474.081	708.407	632.708	462.436	428.123
Gabrg1	382.551	0.289074	0.144846	1.99573	0.0459634	0.522843	404.601	296.574	340.468	328.624	481.582	474.531	342.921	391.105
Klhl42	670.815	-0.273208	0.13692	-1.99538	0.0460018	0.522843	841.662	609.444	732.784	747.036	584.38	726.797	579.607	544.811
Dtna	3607.28	0.196067	0.098261	1.99537	0.0460021	0.522843	3176.52	2605.07	3958.59	3765.71	3653.77	3523.53	4085.37	4089.7
Mitd1	149.996	-0.456489	0.228787	-1.99526	0.0460149	0.522843	188.968	126.017	145.174	235.245	144.14	96.8153	144.511	119.102
Nbl1	1620.98	-0.209092	0.104831	-1.99456	0.0460907	0.522843	1911.71	2157.5	1444.83	1461.75	1540.84	1802.67	1220.14	1428.42
4632427E13Rik	48.6801	0.70843	0.3552	1.99446	0.0461023	0.522843	22.027	20.6407	55.3044	50.2813	53.6333	14.9996	95.2993	77.2553
1700071M16Rik	56.9711	0.676086	0.338983	1.99445	0.0461026	0.522843	30.1422	18.468	71.7229	64.6473	77.0979	55.9074	74.2085	63.5747
Gm38357	24.5997	1.24442	0.623995	1.99427	0.0461221	NA	5.79657	2.17271	34.5653	29.63	41.3423	4.09079	42.1817	37.0182
Gm42970	7.16329	-1.76442	0.884817	-1.9941	0.0461409	NA	9.27451	3.25906	12.962	14.3661	0	0	8.59256	8.85217
Gm49980	305.003	-0.302471	0.15177	-1.99296	0.0462663	0.524292	336.201	426.937	318.865	271.16	281.575	272.719	245.279	287.293
Apol7a	2.34798	3.5176	1.76548	1.99243	0.0463236	NA	0	1.08635	0	0	14.5257	0	1.56228	1.60949
Mical1	187.434	0.350363	0.175867	1.9922	0.0463492	0.524822	169.26	173.816	161.593	149.048	290.514	207.267	175.757	172.215
Ube3c	2325.59	0.1831	0.0919529	1.99124	0.0464544	0.525605	2111.11	2131.42	2399.69	2069.61	2261.54	2559.47	2598.86	2472.98
Sertm1	1832.37	-0.205658	0.103311	-1.99066	0.0465181	0.525917	2093.72	2020.62	1863.93	1872.98	1478.27	1712.68	1776.32	1840.45
Ascl2	7.58383	-1.54892	0.778238	-1.99029	0.046559	NA	4.63726	19.5543	9.50545	11.6724	4.46944	1.3636	6.24913	3.21897
Zbtb1	584.836	-0.221347	0.111253	-1.98957	0.0466378	0.526847	565.745	586.63	632.544	729.976	451.414	494.985	618.664	598.729
Dusp26	672.24	0.314409	0.158063	1.98914	0.0466858	0.526847	541.4	887.55	530.577	429.187	981.043	849.52	538.988	619.652
Pcdhga9	135.697	0.475883	0.239265	1.98893	0.0467087	0.526847	113.613	61.9221	165.049	113.133	146.374	91.3609	192.942	201.186
Igkv6-23	10.4082	2.09747	1.05481	1.98849	0.0467573	NA	0	3.25906	1.72826	7.18304	2.23472	58.6346	7.81142	2.41423
Unc13a	8380.97	0.17558	0.0883006	1.98843	0.0467639	0.527062	5910.18	5341.6	10725.6	9681.84	6938.81	6276.63	11532.8	10640.3
Thbs1	143.582	0.423891	0.213314	1.98717	0.0469038	0.527876	97.3824	93.4263	166.777	137.376	173.191	155.45	135.138	189.919
Ankrd39	140.224	-0.371027	0.186741	-1.98685	0.0469387	0.527876	133.321	193.371	144.31	161.618	122.91	126.814	118.734	120.711
Clec2l	817.246	0.270078	0.135968	1.98634	0.0469954	0.527876	767.466	1063.54	628.224	508.2	1014.56	1168.6	745.99	641.38
Panct2	59.5205	0.59966	0.301912	1.98621	0.0470101	0.527876	46.3726	24.9861	62.2175	57.4643	48.0465	80.4522	89.8313	66.7937
Rgs18	2.34341	-2.94731	1.48401	-1.98604	0.0470289	NA	8.1152	4.34541	2.5924	1.79576	1.11736	0	0.781142	0
Trib2	1152.84	-0.248155	0.124957	-1.98593	0.0470415	0.527876	1271.77	1231.92	1169.17	1318.99	983.277	1351.32	948.306	947.987
Rora	917.665	0.28353	0.142783	1.98574	0.0470617	0.527876	797.608	568.163	889.192	1081.95	996.686	946.336	1024.08	1037.31
Taf6l	205.345	-0.297832	0.150004	-1.98549	0.0470898	0.527876	310.696	341.115	127.891	133.784	246.937	256.356	111.703	114.274
Gm20083	19.3175	0.906008	0.456382	1.9852	0.0471225	NA	19.7083	10.8635	12.0978	9.87668	30.1687	36.8171	13.2794	21.7281
Ighv1-18	9.22636	-1.81877	0.916189	-1.98515	0.047128	NA	24.3456	20.6407	0	14.3661	6.70416	1.3636	1.56228	4.82846
Glp2r	63.4602	0.629138	0.316993	1.98471	0.0471769	0.528446	38.2574	40.1951	76.0436	46.6898	82.6847	61.3618	110.141	52.3083
Gm12892	17.8065	-1.08359	0.546078	-1.98431	0.0472211	NA	15.0711	46.7132	14.6902	18.8555	20.1125	13.636	10.1548	3.21897
Atp1a3	53452.6	-0.161044	0.0811956	-1.98341	0.0473217	0.529662	53556.8	46619.7	64886.8	60849.3	45207.3	45859.1	57205.4	53436.6
Prpf38b	1251.23	-0.176543	0.0890404	-1.98273	0.0473976	0.530104	1177.86	1077.66	1528.65	1533.58	1050.32	994.061	1327.94	1319.78
1110015O18Rik	8.19065	-1.41854	0.715593	-1.98232	0.0474434	NA	19.7083	6.51812	12.962	8.08092	7.82152	4.09079	3.12457	3.21897
Klf2	420.716	0.397368	0.200494	1.98194	0.0474858	0.530317	534.444	498.636	108.881	122.112	814.556	1079.97	96.0804	111.055
Cdh11	2014.5	-0.206988	0.104439	-1.98191	0.0474894	0.530317	2242.11	1781.62	2186.25	2416.19	1692.8	1677.22	2173.92	1945.87
Gm38248	7.7829	1.76708	0.89167	1.98176	0.0475061	NA	1.15931	0	4.32066	12.5703	14.5257	2.72719	13.2794	13.6806
F730016J06Rik	2.47258	3.16063	1.59572	1.98069	0.0476261	NA	0	0	0	1.79576	4.46944	0	5.46799	8.04743
Ptpn21	207.93	0.391438	0.197643	1.98053	0.047644	0.530997	200.561	172.73	181.468	166.108	288.279	155.45	242.935	255.908
Safb	2539.82	-0.192167	0.0970361	-1.98037	0.0476621	0.530997	2176.03	2571.4	3229.26	2850.77	2119.63	1981.3	2822.27	2567.94
Tdrp	342.187	-0.279217	0.141	-1.98027	0.0476737	0.530997	459.088	406.296	352.566	281.036	331.856	389.988	239.029	277.636
B3gat2	316.659	-0.301781	0.152413	-1.98002	0.0477014	0.530997	306.059	333.51	337.876	421.106	261.462	313.627	308.551	251.08
Anxa11	1473.26	-0.262862	0.132776	-1.97974	0.0477325	0.530997	1494.36	1805.52	1555.44	1555.13	1011.21	1347.23	1538.07	1479.12
Arx	358.97	0.351665	0.177693	1.97906	0.0478097	0.53145	287.51	349.806	352.566	256.794	556.446	419.988	292.147	356.501
Card19	140.432	0.409753	0.2071	1.97852	0.0478696	0.53171	127.525	186.853	85.549	89.788	202.242	167.722	112.484	151.292
Polr2e	978.631	-0.227237	0.114878	-1.97806	0.0479215	0.53175	1100.19	1359.03	910.795	871.841	902.827	1024.06	848.32	811.986
Ints11	418.508	-0.259872	0.131392	-1.97785	0.0479462	0.53175	484.593	460.614	420.832	458.817	325.152	383.17	383.541	431.342
P2rx6	135.689	0.353	0.178553	1.97701	0.0480409	0.532396	113.613	109.722	127.891	125.703	168.721	132.269	153.885	153.706
Il21	4.20711	2.11293	1.06898	1.97658	0.0480889	NA	0	1.08635	2.5924	2.69364	3.35208	13.636	5.46799	4.82846
Pidd1	43.7556	0.579268	0.293159	1.97595	0.0481606	0.533316	35.9387	34.7633	32.837	36.8131	64.8069	44.9987	49.9931	49.8941
Maz	4466.65	-0.180322	0.0913022	-1.975	0.0482681	0.534101	5455.73	6291.07	3818.6	3525.08	4825.88	4926.67	3569.82	3320.37
Ehbp1l1	368.851	0.260426	0.131916	1.97418	0.0483611	0.534724	354.75	356.324	321.457	309.769	492.756	373.625	367.918	374.206
Cemip	649.642	0.324572	0.16445	1.97369	0.0484172	0.534938	510.098	401.951	856.355	563.869	674.886	665.435	840.509	684.032
Gm12091	2.59629	2.90071	1.46977	1.97358	0.0484294	NA	0	1.08635	0.864132	0	3.35208	12.2724	0.781142	2.41423
Dst	9133.99	0.290427	0.147178	1.97331	0.0484608	0.535014	5819.76	4036.89	12025.3	12142.9	8304.22	6268.45	12126.4	12348
Omd	19.6398	0.991303	0.502681	1.97203	0.0486057	NA	12.7525	10.8635	19.0109	9.87668	16.7604	32.7263	39.8382	15.2901
Gpr50	9.65797	-1.68838	0.85626	-1.97181	0.0486315	NA	3.47794	18.468	25.924	10.7746	1.11736	5.45438	0.781142	11.2664
5830487J09Rik	13.5883	-1.12008	0.568622	-1.96981	0.0488603	NA	10.4338	18.468	20.7392	22.447	4.46944	2.72719	11.7171	17.7043
Hif1an	1173.78	0.265873	0.135032	1.96897	0.0489567	0.54008	801.086	803.901	1469.02	1258.83	1182.17	1209.51	1397.46	1268.28
Klhl20	469.28	0.26013	0.132144	1.96853	0.0490069	0.540225	370.981	308.524	576.376	461.51	458.118	418.624	570.234	589.877
Fyb2	83.7773	-0.443313	0.225283	-1.9678	0.0490906	0.540433	76.5147	68.4402	129.62	113.133	59.2201	57.271	71.8651	94.1549
Mkln1os	80.4368	-0.50921	0.258861	-1.96712	0.0491699	0.540433	83.4706	76.0447	97.6469	118.52	53.6333	43.6351	108.579	61.9652
Use1	936.606	0.236271	0.120118	1.96699	0.0491847	0.540433	1050.34	1294.93	574.648	541.422	1189.99	1476.77	722.556	642.185
A2m	576.21	1.04848	0.533041	1.96698	0.0491853	0.540433	155.348	344.374	419.104	655.452	1099.48	448.623	448.375	1038.92
Sik3	3716.86	0.175744	0.0893572	1.96676	0.0492112	0.540433	3117.4	2724.57	4100.3	4075.48	3601.25	3388.54	4210.35	4517.02
Gm9836	6.98653	1.50551	0.765619	1.9664	0.0492529	NA	3.47794	5.43176	2.5924	2.69364	7.82152	20.4539	8.59256	4.82846
Mtmr2	996.261	-0.213252	0.108461	-1.96616	0.0492806	0.540498	1195.25	997.272	1051.65	1032.56	871.541	1052.7	895.97	873.146
Cuta	644.329	-0.288031	0.146519	-1.96583	0.049318	0.540498	845.14	1051.59	503.789	488.447	587.732	680.434	492.119	505.379
Armh4	841.496	-0.221603	0.112733	-1.96574	0.0493284	0.540498	826.591	811.506	902.154	1087.33	697.233	782.704	863.162	761.287
Terf2ip	1312.11	-0.174837	0.0890213	-1.96399	0.0495311	0.542312	1539.57	1583.9	1245.21	1209.44	1276.03	1366.32	1151.4	1125.03
Shc3	1035.37	0.357967	0.182426	1.96225	0.049733	0.543117	683.995	390.001	1318.66	1397.1	979.925	799.067	1338.1	1376.11
Sptssb	39.1544	-0.611471	0.311618	-1.96225	0.0497337	0.543117	41.7353	58.663	38.8859	50.2813	31.2861	31.3627	31.2457	29.7755
BC002059	130.967	0.413674	0.210853	1.96191	0.0497734	0.543117	147.233	102.117	79.5001	120.316	150.844	182.722	124.983	140.025
Gm45754	3.53574	-2.14973	1.09595	-1.96153	0.0498176	NA	6.95588	6.51812	3.45653	6.28516	1.11736	0	2.34343	1.60949
Rps6ka2	1068.36	0.256773	0.130909	1.96146	0.0498258	0.543117	949.478	906.018	1227.07	809.888	1071.55	1109.97	1281.07	1191.82
Ankrd9	273.566	-0.329255	0.167873	-1.96133	0.0498402	0.543117	332.723	492.118	179.739	219.981	290.514	342.263	171.851	159.339
Rhoj	114.665	0.417737	0.213021	1.96101	0.0498776	0.543117	85.7892	143.399	82.0925	83.5028	149.726	134.996	119.515	118.297
Rabl6	3188.86	0.186476	0.0951044	1.96075	0.0499076	0.543117	2775.4	3155.85	3237.04	2762.78	3187.83	3565.8	3477.64	3348.54
Igkv14-111	14.6083	-1.61869	0.825701	-1.96038	0.0499516	NA	44.0539	49.9722	0	4.4894	6.70416	6.81798	0	4.82846
Snx25	1327.36	-0.195156	0.0995618	-1.96015	0.0499785	0.543117	1464.21	1514.38	1399.03	1293.84	1168.76	1328.14	1142.81	1307.71
Mesd	871.132	0.237501	0.121167	1.96011	0.049983	0.543117	677.039	904.932	884.007	731.772	925.175	943.608	955.336	947.183
Pgap1	683.887	0.244789	0.124915	1.95965	0.0500369	0.543117	616.755	474.736	658.468	760.504	654.773	730.887	769.425	805.548
Zbtb46	158.242	0.361558	0.184512	1.95954	0.0500495	0.543117	144.914	121.672	145.174	142.763	194.421	129.542	200.753	186.7
Pcdhb19	176.29	0.377904	0.192855	1.95952	0.0500519	0.543117	117.091	101.031	204.799	201.125	185.482	188.176	220.282	192.334
Dcaf8	3145.33	-0.152388	0.0778094	-1.95848	0.0501733	0.543609	3268.11	3222.12	3391.72	3362.56	2816.87	3025.82	3127.69	2947.77
Aldh1l2	125.224	0.47906	0.244665	1.95802	0.0502272	0.543609	89.2672	53.2313	120.978	165.21	148.609	107.724	169.508	147.268
Stx11	23.5634	0.930313	0.475198	1.95774	0.0502606	NA	12.7525	17.3816	7.77719	26.9364	40.225	24.5447	21.872	37.0182
Plppr3	595.487	0.308331	0.157496	1.9577	0.0502648	0.543609	522.851	726.77	504.653	385.19	839.138	608.164	619.445	557.687
Cntnap3	95.5152	0.448046	0.228871	1.95764	0.0502728	0.543609	81.152	64.0948	89.0056	89.788	132.966	80.4522	115.609	111.055
Neurl4	2737.94	0.170519	0.0871085	1.95754	0.0502838	0.543609	2300.08	2262.87	3036.56	2702.62	2677.2	2420.38	3359.69	3144.13
Gm49594	17.5757	-1.18951	0.607809	-1.95705	0.0503418	NA	19.7083	18.468	28.5163	23.3449	4.46944	1.3636	10.936	33.7992
Ccdc106	291.052	-0.251502	0.128517	-1.95695	0.0503534	0.543959	375.618	391.087	250.598	251.406	308.392	316.354	226.531	208.428
Phc2	2222.31	-0.173695	0.0888328	-1.9553	0.0505475	0.545316	2668.74	2960.31	1899.36	1934.93	2431.38	2294.93	1741.95	1846.89
Fam135b	1836.01	0.309473	0.158289	1.95511	0.0505704	0.545316	1296.11	785.433	2547.46	2116.3	1616.82	1456.32	2473.1	2396.53
Ccdc126	215.16	0.316315	0.161804	1.95493	0.0505913	0.545316	210.995	185.766	207.392	158.027	277.105	269.992	214.033	197.967
2610042L04Rik	15.1997	-1.00097	0.512024	-1.95492	0.0505927	NA	20.8677	24.9861	15.5544	19.7534	10.0562	12.2724	13.2794	4.82846
Wdr7	4683.95	0.226801	0.116044	1.95444	0.0506487	0.545531	3567.21	2908.17	6020.41	4976.95	4107.42	4367.6	6127.28	5396.61
Tceal3	1482.91	0.299164	0.153104	1.95399	0.0507024	0.545706	1064.25	1666.47	1487.17	1092.72	1610.12	1909.03	1635.71	1397.84
Klhdc7a	566.985	0.330367	0.169182	1.95273	0.050852	0.546913	354.75	519.277	616.99	522.566	658.125	482.713	568.671	812.791
Gm43751	4.93999	-1.9414	0.994203	-1.95272	0.0508532	NA	3.47794	5.43176	8.64132	11.6724	0	0	5.46799	4.82846
Sost	3.25154	-2.28643	1.17092	-1.95267	0.0508587	NA	5.79657	4.34541	8.64132	2.69364	0	1.3636	1.56228	1.60949
Tubgcp6	738.436	0.236479	0.121136	1.95218	0.0509169	0.547207	585.454	470.391	858.947	815.275	722.932	619.073	965.491	869.927
Gm6345	12.2123	1.35427	0.693913	1.95165	0.0509802	NA	5.79657	24.9861	1.72826	0.89788	30.1687	19.0903	8.59256	6.43795
Cacna2d2	527.683	0.314585	0.161266	1.95072	0.0510903	0.548665	415.034	318.301	626.495	538.728	568.737	445.896	540.55	767.725
Zfp446	210.504	0.286309	0.146917	1.94878	0.0513219	0.550747	148.392	167.298	217.761	225.368	202.242	181.358	265.588	276.027
Gm7984	12.0948	-1.083	0.55583	-1.94843	0.0513636	NA	13.9118	24.9861	12.0978	15.264	7.82152	6.81798	7.81142	8.04743
Brms1l	1351.21	-0.198298	0.101782	-1.94827	0.0513828	0.550833	1631.15	1461.14	1298.79	1391.71	1176.58	1371.78	1281.85	1196.65
Cbx7	1215.14	0.188802	0.0969172	1.94808	0.0514055	0.550833	1110.62	1269.95	1106.95	1043.34	1469.33	1404.5	1159.21	1157.22
Ighv1-55	26.8012	-2.26864	1.16527	-1.94688	0.0515488	NA	74.1961	4.34541	3.45653	94.2774	10.0562	2.72719	13.2794	12.0711
5830418P13Rik	5.67701	1.68547	0.865864	1.94657	0.051586	NA	1.15931	2.17271	1.72826	5.38728	10.0562	12.2724	7.81142	4.82846
Npnt	733.28	-0.332454	0.170814	-1.9463	0.0516188	0.552607	781.378	736.547	1008.44	738.955	460.353	709.07	856.913	574.587
Man1c1	711.605	0.283325	0.145589	1.94607	0.0516469	0.552607	620.233	650.725	718.958	562.971	1032.44	758.159	672.563	676.789
Gm3635	1.45222	3.98064	2.04583	1.94573	0.0516875	NA	0	0	0	0	4.46944	0	3.12457	4.02372
Chfr	635.296	-0.200914	0.103261	-1.9457	0.0516913	0.552676	608.64	649.639	696.49	761.402	536.333	524.984	653.035	651.842
Ltbr	248.749	0.291255	0.149718	1.94535	0.0517324	0.55271	252.73	291.143	163.321	188.555	363.142	298.627	202.316	230.157
Nnmt	13.1476	1.07696	0.553657	1.94518	0.0517538	NA	8.1152	13.0362	6.04892	7.18304	23.4646	14.9996	21.872	10.4617
Sec23ip	1155.6	-0.198874	0.102276	-1.94448	0.0518376	0.553428	1279.88	1183.04	1272	1199.57	930.761	1029.51	1193.58	1156.42
Fcho1	1034.42	0.226078	0.11631	1.94376	0.0519247	0.553952	868.326	1008.14	992.023	946.365	1233.57	928.609	1173.28	1125.03
Adra1d	1862.44	-0.208775	0.107488	-1.94231	0.0520997	0.555217	2237.48	2459.5	1641.85	1699.69	1703.97	1881.76	1706.79	1568.44
Gm11007	28.4731	-0.995823	0.512705	-1.94229	0.0521015	NA	39.4167	103.204	12.962	10.7746	22.3472	13.636	10.1548	15.2901
Dleu2	156.5	0.364552	0.187706	1.94215	0.0521194	0.555217	144.914	137.967	104.56	160.72	176.543	167.722	191.38	168.191
Gm48536	1.53326	3.88546	2.00066	1.94209	0.0521267	NA	0	0	0	0	0	2.72719	3.90571	5.6332
Gm5865	3.7079	-2.06806	1.06508	-1.94168	0.0521753	NA	4.63726	3.25906	6.91305	8.9788	1.11736	0	2.34343	2.41423
Thrsp	746.526	0.257252	0.132526	1.94114	0.0522409	0.555878	834.706	778.915	505.517	603.375	797.795	1112.69	715.526	623.676
Igf1	192.442	0.380157	0.195868	1.94088	0.0522724	0.555878	221.429	131.449	168.506	148.15	207.829	184.085	237.467	240.618
Ighv1-34	21.1972	6.57636	3.38914	1.94042	0.0523284	NA	0	0	0	0	0	166.359	0	3.21897
Ripor1	2545.37	-0.177256	0.0913781	-1.93981	0.052403	0.555878	2581.79	2256.35	3104.83	2855.26	2205.67	1993.58	2760.56	2604.95
Ddit3	520.599	0.233318	0.120287	1.93967	0.0524201	0.555878	552.993	606.185	415.647	352.867	662.595	598.619	488.214	487.674
Gm46367	4.73795	2.21274	1.1412	1.93896	0.0525063	NA	0	0	0.864132	8.08092	3.35208	4.09079	7.03028	14.4854
Gm32444	88.8306	0.480678	0.247907	1.93894	0.0525081	0.555878	37.0981	41.2814	111.473	114.031	82.6847	43.6351	146.855	133.587
Daxx	584.639	-0.271311	0.139933	-1.93887	0.0525176	0.555878	768.625	614.876	508.974	670.716	525.159	493.622	536.644	558.492
Gm5345	13.7196	1.05783	0.54566	1.93863	0.0525462	NA	8.1152	6.51812	9.50545	11.6724	24.5819	12.2724	24.2154	12.8759
Selenom	1429.94	-0.230238	0.118763	-1.93863	0.0525466	0.555878	1866.5	2167.27	1096.58	1077.46	1387.76	1906.31	964.71	972.934
Dkk3	9607.97	-0.210595	0.10865	-1.93829	0.0525882	0.555878	9626.94	9317.65	11274.3	11065.5	7937.73	10333.3	8740.98	8567.3
Otub1	3737.8	-0.190757	0.0984175	-1.93824	0.0525943	0.555878	4261.64	4546.39	3701.94	3466.71	3293.98	3823.52	3592.47	3215.75
Rxra	789.302	0.239014	0.123331	1.93798	0.0526259	0.555878	635.304	648.553	896.969	722.793	898.358	743.16	837.384	931.893
Khk	165.577	-0.348144	0.179673	-1.93765	0.0526657	0.555878	234.181	233.566	152.951	131.09	160.9	143.178	134.356	134.392
Syne3	53.2236	0.776804	0.400909	1.93761	0.0526711	0.555878	24.3456	17.3816	89.8697	35.9152	55.868	61.3618	46.0874	94.9597
Gemin2	129.378	-0.358885	0.185238	-1.93742	0.0526937	0.555878	154.189	173.816	129.62	123.01	149.726	114.542	99.9862	90.1312
2810013P06Rik	427.4	0.251224	0.129682	1.93724	0.0527162	0.555878	520.532	411.728	330.098	306.177	565.384	490.895	396.039	398.348
Ppp1r15b	1298.43	-0.190639	0.0984337	-1.93672	0.0527795	0.555878	1481.6	1291.67	1318.66	1436.61	1295.02	1302.23	1135	1126.64
Marchf5	1479.95	-0.203108	0.104878	-1.93662	0.0527918	0.555878	1916.35	1634.96	1353.23	1433.02	1376.59	1686.77	1187.34	1251.38
Dlx3	2.62681	-3.26358	1.68551	-1.93626	0.0528363	NA	8.1152	3.25906	6.91305	0	0	2.72719	0	0
Emc8	1358.59	0.204884	0.105833	1.93593	0.0528765	0.556084	1270.61	1070.06	1458.65	1254.34	1391.11	1486.32	1453.7	1483.95
Gk5	83.2434	0.453065	0.234041	1.93584	0.0528877	0.556084	61.4436	43.4541	82.0925	96.971	89.3888	81.8158	108.579	102.202
Skil	2550.19	-0.218357	0.112863	-1.9347	0.0530266	0.557143	2616.57	2026.05	2904.35	3447.86	1945.32	2196.75	2742.59	2522.07
Gm53023	16.9726	-0.901611	0.466264	-1.93369	0.0531509	NA	34.7794	26.0725	12.962	16.1618	14.5257	12.2724	10.1548	8.85217
Ddx52	500.983	0.224257	0.115974	1.93369	0.053151	0.558047	519.373	480.168	424.289	421.106	546.389	654.526	467.904	494.112
Gm13688	31.724	-0.705186	0.364767	-1.93325	0.0532054	0.558216	44.0539	57.5767	25.0598	32.3237	22.3472	31.3627	25.7777	15.2901
Selp	9.7105	-2.06487	1.06811	-1.9332	0.0532112	NA	5.79657	54.3176	0	7.18304	1.11736	1.3636	4.68685	3.21897
Tm4sf1	290.039	0.319189	0.165178	1.9324	0.0533106	0.558244	289.829	403.037	177.147	180.474	340.795	417.26	241.373	270.394
Gm45762	1.44774	-4.00233	2.07152	-1.93207	0.0533504	NA	0	5.43176	3.45653	2.69364	0	0	0	0
Tnnt2	34.0061	0.781722	0.404639	1.9319	0.0533719	0.558244	33.6201	53.2313	16.4185	6.28516	48.0465	51.8166	31.2457	31.385
Sh3rf2	6.80898	-1.98367	1.02701	-1.9315	0.0534208	NA	6.95588	9.77717	18.1468	3.59152	0	0	3.12457	12.8759
Rps27	1376.93	0.328689	0.170209	1.93108	0.0534727	0.558244	1395.81	1511.12	882.278	881.718	1733.03	2849.92	799.108	962.473
Gucy1a1	643.023	0.226117	0.117102	1.93095	0.0534898	0.558244	558.789	609.444	631.68	567.46	786.622	687.252	690.529	612.41
2610300M13Rik	3.8524	1.97154	1.02107	1.93085	0.053501	NA	1.15931	2.17271	0.864132	1.79576	10.0562	6.81798	3.12457	4.82846
Mapk6	935.882	0.2409	0.124768	1.93078	0.0535102	0.558244	933.248	802.815	784.632	911.348	1086.07	833.157	1012.36	1123.42
Sh3bgrl3	1599.99	-0.207293	0.107408	-1.92995	0.053613	0.558244	1994.02	2260.7	1380.02	1289.36	1572.13	1694.95	1311.54	1297.25
Apeh	488.95	-0.272229	0.141115	-1.92913	0.0537146	0.558244	503.142	676.798	494.283	471.387	407.837	449.987	439.002	469.165
Ankmy1	9.5005	1.41625	0.734166	1.92906	0.0537237	NA	0	3.25906	9.50545	10.7746	15.643	8.18158	10.936	17.7043
Cspg4	456.524	0.260917	0.135259	1.92902	0.0537284	0.558244	364.025	365.015	490.827	446.246	554.211	428.169	499.931	503.769
Tmem231	292.127	-0.26243	0.136055	-1.92885	0.0537491	0.558244	351.272	306.351	329.234	289.117	265.932	249.538	267.932	277.636
Sebox	142.109	-0.39435	0.204455	-1.92879	0.0537571	0.558244	195.924	182.507	120.114	142.763	113.971	193.631	91.3936	96.5692
Kbtbd7	1218.49	-0.246229	0.127666	-1.92869	0.0537689	0.558244	1502.47	1060.28	1434.46	1286.66	945.287	1115.42	1238.11	1165.27
Ppm1f	1836.84	-0.189202	0.0981084	-1.9285	0.0537933	0.558244	1854.9	1888.08	2163.79	1921.46	1629.11	1853.13	1775.54	1608.68
Gpr61	297.363	-0.304908	0.158123	-1.92829	0.0538187	0.558244	346.635	280.279	369.848	317.849	250.289	245.447	332.766	235.79
Them6	1363.77	-0.250599	0.129976	-1.92804	0.05385	0.558244	1843.31	2196.61	930.67	1036.15	1290.55	1782.22	935.808	894.874
Osgepl1	140.013	0.375668	0.194862	1.92787	0.0538719	0.558244	155.348	182.507	70.8588	70.9325	194.421	275.446	80.4576	90.1312
4921531C22Rik	36.9286	0.656566	0.340577	1.92781	0.053879	0.558244	28.9829	18.468	37.1577	30.5279	46.9291	40.9079	56.2422	36.2134
0610030E20Rik	392.322	0.250915	0.130165	1.92767	0.0538962	0.558244	319.971	321.56	398.365	394.169	434.653	325.899	479.621	464.337
Abcb1a	618.291	0.277491	0.143952	1.92766	0.0538976	0.558244	832.388	627.912	341.332	379.803	1117.36	876.792	379.635	391.105
Cdc42bpa	7055.55	0.203019	0.105359	1.92693	0.0539881	0.558785	5527.61	4179.2	8478.86	8299.1	6127.61	5948.01	8968.29	8915.75
Phf11c	27.7412	-0.790312	0.410146	-1.92691	0.0539913	NA	31.3015	29.3315	25.924	53.8728	21.2299	9.54517	25.7777	24.947
Gm3755	5.23024	-1.67282	0.868378	-1.92638	0.0540572	NA	9.27451	5.43176	5.18479	11.6724	2.23472	4.09079	2.34343	1.60949
Spry4	395.824	-0.28215	0.14659	-1.92476	0.054259	0.561126	506.62	356.324	410.463	462.408	355.321	395.443	319.487	360.525
Nop9	257.131	-0.254688	0.132383	-1.92387	0.0543714	0.561126	301.422	299.833	253.191	265.772	245.819	245.447	221.844	223.719
Rgsl1	37.8442	0.681875	0.354477	1.92361	0.0544035	0.561126	24.3456	10.8635	50.1196	33.2216	37.9903	27.2719	58.5856	60.3557
Ly6g6e	36.585	0.639207	0.332306	1.92355	0.0544112	0.561126	22.027	28.2452	31.1087	31.4258	50.2812	55.9074	38.276	35.4087
Adam22	4647.25	0.174176	0.0905695	1.92313	0.0544643	0.561126	3681.98	3236.24	5495.01	5174.48	4264.97	4173.97	5671.87	5479.5
Tspyl4	6857.35	-0.154533	0.0803686	-1.9228	0.0545056	0.561126	8225.33	7796.75	6331.49	6580.56	6641.59	7340.24	6164.77	5778.06
Gm30938	9.77714	1.27461	0.662896	1.9228	0.0545057	NA	1.15931	3.25906	8.64132	9.87668	5.5868	5.45438	27.34	16.8996
Gdi1	10771	-0.16378	0.085181	-1.92273	0.0545141	0.561126	11982.7	12750.5	10651.3	10199.9	9929.98	11249.7	10133.8	9269.84
Jun	2961.01	0.265106	0.137906	1.92237	0.0545595	0.561126	3255.35	3259.06	2500.8	1818.21	4202.39	3054.45	3088.63	2509.19
Bbs9	241.52	0.328774	0.171027	1.92236	0.0545609	0.561126	175.056	250.947	245.413	183.167	270.401	298.627	241.373	267.175
Gm43684	4.67396	1.92241	1.00004	1.92233	0.0545639	NA	3.47794	3.25906	1.72826	0	6.70416	4.09079	12.4983	5.6332
C2cd2	287.307	0.290418	0.15113	1.92164	0.0546507	0.561579	263.164	244.429	262.696	256.794	360.907	362.716	302.302	245.447
Ddx24	4164.28	-0.193965	0.10095	-1.92139	0.054682	0.561579	5099.82	4849.48	3687.25	4197.59	3907.41	3858.98	4040.85	3672.85
Actr2	9378.76	-0.215644	0.112261	-1.92092	0.054742	0.561585	10910.3	9063.44	9465.7	10853.6	7132.11	9404.72	9076.09	9124.18
Hnrnpd	2808.88	-0.171676	0.0893801	-1.92074	0.0547641	0.561585	2718.59	2798.44	3190.37	3166.82	2264.89	2349.48	3196.43	2786.02
Gm9984	2.73072	3.46174	1.80273	1.92028	0.0548229	NA	0	0	0.864132	0.89788	0	12.2724	7.81142	0
Rpl41	4167.75	0.304462	0.158555	1.92023	0.0548289	0.561585	3409.54	5769.62	2854.23	2913.62	4490.67	6662.53	3465.93	3775.85
Arpp21	2501.4	0.1975	0.102855	1.92017	0.0548367	0.561585	2165.6	2489.92	2395.37	2259.96	3004.58	2678.1	2714.47	2303.17
Nrgn	20601	-0.225987	0.117733	-1.91949	0.0549225	0.561718	30445.9	36220.1	12675.9	11674.2	22103.6	27990.5	12324.9	11372.6
Mroh2a	68.3483	0.499434	0.260225	1.91924	0.0549545	0.561718	40.576	47.7995	57.8968	81.7071	73.7458	79.0886	73.4273	92.5455
Sema5a	3099.26	-0.343024	0.178737	-1.91915	0.0549653	0.561718	3342.3	1766.41	4644.71	3924.63	2095.05	1532.68	4202.54	3285.77
B130024G19Rik	11.1945	1.25407	0.653644	1.91859	0.0550365	NA	3.47794	8.69082	10.3696	3.59152	25.6993	10.9088	17.9663	8.85217
Senp3	1455.15	0.203823	0.106241	1.91849	0.0550492	0.562025	1282.2	1337.3	1570.13	1220.22	1556.48	1442.68	1559.94	1672.26
Abracl	209.276	-0.357159	0.186216	-1.91798	0.055113	0.562025	221.429	282.452	198.75	237.938	145.257	230.448	165.602	192.334
Gm34294	10.8507	1.47387	0.768652	1.91748	0.055177	NA	0	6.51812	8.64132	8.9788	23.4646	2.72719	17.9663	18.5091
Morf4l1-ps1	432.4	-0.265965	0.138709	-1.91743	0.0551831	0.562025	490.39	522.536	467.495	399.557	387.724	519.53	319.487	352.477
Nck2	1088.85	-0.205071	0.106954	-1.91738	0.05519	0.562025	1283.36	1227.58	1106.09	1051.42	922.94	1178.15	977.99	963.278
Mus81	350.543	-0.264691	0.138074	-1.91702	0.0552356	0.562025	380.255	505.154	314.544	333.113	338.56	376.352	283.554	272.808
Actg1	12385.4	-0.174767	0.0911728	-1.91687	0.0552542	0.562025	16297.6	13907.5	11661.5	10797.9	12294.3	13417.8	10839.1	9867.76
Nop56	1280.17	-0.172222	0.0898497	-1.91677	0.0552666	0.562025	1315.82	1393.79	1362.74	1353.1	1127.42	1242.24	1258.42	1187.8
Cdk16	4309.28	0.147367	0.0769034	1.91626	0.0553319	0.562025	4400.76	4655.02	3699.35	3593.32	5095.16	5027.58	4158.02	3845.06
Psd3	14773.1	0.2375	0.123945	1.91618	0.0553424	0.562025	11167.7	8532.21	17395.8	18157.8	13697.7	13766.9	18755.2	16711.3
Orai1	224.011	-0.3175	0.165745	-1.91559	0.055417	0.56239	272.439	383.483	176.283	171.495	249.171	234.538	143.73	160.949
Nol8	638.346	-0.243586	0.12718	-1.91528	0.0554569	0.562403	750.076	568.163	732.784	716.508	501.695	597.255	660.065	580.22
Tmem176a	364.408	0.371414	0.194007	1.91444	0.0555638	0.563095	255.049	448.664	240.229	316.952	564.267	430.896	289.022	370.182
Tigar	666.268	-0.21704	0.113398	-1.91396	0.0556248	0.563185	768.625	614.876	706.86	774.87	584.38	591.801	628.038	660.694
Rap1gap2	3612.06	0.219402	0.114644	1.91376	0.055651	0.563185	3266.95	3071.12	3864.4	3155.15	3943.17	3980.34	4311.12	3304.28
Pomt2	490.398	0.308794	0.16138	1.91346	0.0556886	0.563185	364.025	437.8	517.615	433.676	616.783	370.898	605.385	577.001
Mtag2	16.0708	0.901471	0.471131	1.91342	0.0556944	NA	12.7525	10.8635	11.2337	9.87668	18.9951	25.9083	16.404	22.5328
Rnf19a	1249.77	-0.240578	0.125751	-1.91314	0.0557305	0.563218	1231.19	1241.7	1336.81	1609	897.241	1280.42	1209.21	1192.63
Tunar	380.496	-0.294645	0.154098	-1.91206	0.055869	0.564226	522.851	399.778	409.598	346.582	309.509	415.897	346.827	292.927
Ppp1cc	3221.14	-0.173693	0.0908556	-1.91175	0.0559083	0.564229	3312.16	3354.66	3396.9	3589.72	2616.86	3152.63	3090.98	3255.19
Rims1	4064.36	0.254428	0.133114	1.91136	0.0559585	0.564229	3339.98	2217.25	4964.44	4497.48	3623.6	3856.25	5218.81	4797.07
Panx2	3387.13	0.177029	0.0926296	1.91115	0.0559854	0.564229	3116.24	3586.05	3111.74	2915.42	3702.93	3512.62	3772.13	3379.92
Tonsl	151.323	0.344321	0.180229	1.91046	0.0560743	0.564443	142.596	136.88	131.348	123.907	182.13	140.45	160.134	193.138
Nipsnap1	1341.25	-0.223029	0.116763	-1.9101	0.0561207	0.564443	1613.77	1679.5	1282.37	1223.81	1174.35	1431.78	1293.57	1030.88
Cfap100	167.014	-0.357577	0.187224	-1.90989	0.056147	0.564443	146.074	142.312	215.169	237.938	112.853	77.725	184.349	219.695
Fam181b	149.637	-0.342878	0.179538	-1.90978	0.0561616	0.564443	199.402	233.566	111.473	131.988	160.9	145.905	113.266	100.593
Ldhd	216.429	-0.274384	0.143714	-1.90924	0.0562315	0.564757	264.324	286.797	192.701	200.227	240.233	237.266	157.791	152.096
Net1	824.606	-0.278039	0.145677	-1.9086	0.0563143	0.564903	1044.54	838.664	844.257	879.922	638.013	1002.24	677.25	671.961
Efcab7	60.0134	0.49457	0.259138	1.90852	0.0563236	0.564903	47.5319	45.6268	50.1196	55.6685	50.2812	76.3614	79.6765	74.8411
Gm49330	2.40109	3.09153	1.61987	1.9085	0.0563262	NA	1.15931	0	0.864132	0	0	6.81798	3.12457	7.24269
Plxdc1	354.646	0.308338	0.161589	1.90817	0.0563698	0.564978	398.804	466.045	190.973	220.878	619.018	411.806	289.022	240.618
Pigz	127.512	0.402433	0.210945	1.90777	0.0564216	0.565108	86.9486	131.449	122.707	97.8689	135.201	152.723	124.202	168.996
Atf6	1919.47	0.237513	0.124605	1.90612	0.0566345	0.56685	1540.73	1255.82	2365.99	1942.11	1627.99	2020.85	2398.11	2204.19
Mcm3	109.052	0.441196	0.231554	1.90537	0.0567324	0.56744	89.2672	97.7717	73.4512	109.541	134.083	87.2701	127.326	153.706
Gm4952	1.56028	3.27248	1.71777	1.90507	0.0567705	NA	0	0	0.864132	0	3.35208	2.72719	3.12457	2.41423
Chd5	4593.6	0.237992	0.124944	1.90478	0.0568084	0.567575	2946.98	3222.12	6008.31	4976.95	4743.2	3801.71	5553.92	5495.59
Gnai2	4269.94	0.148994	0.0782258	1.90466	0.0568237	0.567575	4328.88	4784.3	3561.09	3525.08	5190.14	4908.95	3902.58	3958.53
Prss8	3.16592	2.28985	1.20246	1.90429	0.0568718	NA	1.15931	0	1.72826	0.89788	7.82152	8.18158	3.12457	2.41423
Eefsec	326.529	-0.235705	0.123788	-1.90409	0.056898	0.567614	387.211	420.419	293.805	312.462	344.147	332.717	266.369	255.104
Dlx1	430.446	0.268168	0.140842	1.90404	0.0569055	0.567614	577.338	644.207	165.049	207.41	668.182	691.343	214.814	275.222
Pappa2	16.7776	0.944639	0.496307	1.90333	0.0569969	NA	11.5931	8.69082	12.962	10.7746	12.291	12.2724	38.276	27.3613
Nop2	564.127	-0.217205	0.114141	-1.90295	0.0570471	0.568318	598.206	656.157	634.273	538.728	516.221	523.621	544.456	501.355
Selenoo	320.843	-0.252785	0.13286	-1.90263	0.0570882	0.568318	398.804	451.923	248.006	297.198	357.555	354.535	239.029	219.695
Sdhc	1699.79	-0.201241	0.105795	-1.90218	0.0571481	0.568318	2061.26	2441.03	1364.46	1461.75	1687.21	1889.94	1333.41	1359.21
Dgkq	500.78	0.305963	0.160852	1.90213	0.0571537	0.568318	330.405	299.833	663.653	531.545	546.389	381.807	598.355	654.256
Dlat	2694.85	-0.182209	0.0958087	-1.9018	0.0571975	0.568318	3049	2613.76	2819.66	2963	2232.49	2417.66	2803.52	2659.68
Carnmt1	202.295	-0.328982	0.173	-1.90162	0.0572203	0.568318	255.049	242.257	203.935	202.921	163.135	174.54	216.376	160.144
Arl6ip6	230.727	-0.293184	0.154194	-1.9014	0.0572491	0.568318	318.811	259.638	241.093	198.431	213.416	244.084	181.225	189.115
Myl1	12.1312	1.37266	0.722604	1.8996	0.057486	NA	12.7525	1.08635	6.91305	6.28516	8.93888	27.2719	26.5588	7.24269
Tulp2	4.72605	-1.77496	0.934444	-1.89949	0.0575003	NA	9.27451	10.8635	5.18479	4.4894	1.11736	1.3636	3.90571	1.60949
Ampd3	500.816	0.276442	0.145552	1.89927	0.0575285	0.569229	442.858	345.46	493.419	536.932	606.727	434.987	579.607	566.539
Lsm5	20.9368	0.999195	0.526158	1.89904	0.0575592	NA	13.9118	16.2953	8.64132	17.0597	14.5257	39.5443	14.0606	43.4561
Gm38340	13.5384	1.44714	0.762102	1.89889	0.0575795	NA	4.63726	0	17.2826	11.6724	21.2299	1.3636	32.808	19.3138
Lgr6	130.857	-0.474383	0.249834	-1.8988	0.0575914	0.569229	210.995	136.88	105.424	155.333	151.961	102.27	116.39	67.5984
Shank1	13296.9	0.215053	0.113264	1.89869	0.0576052	0.569229	8389.96	7844.55	16777.1	16993.3	12006	8736.56	17879.6	17747.8
Ypel2	813.554	-0.201474	0.106114	-1.89866	0.0576089	0.569229	878.76	722.425	919.436	962.527	717.346	714.524	771.768	821.643
Nckap1	17888.1	-0.202502	0.106657	-1.89862	0.0576139	0.569229	19168.1	15843.4	21221.3	20280.4	13040.7	16908.6	19037.2	17605.4
Pdzd11	389.422	-0.270152	0.142296	-1.89852	0.0576276	0.569229	453.292	532.313	393.18	309.769	410.071	482.713	276.524	257.518
Traf2	276.463	-0.303955	0.160128	-1.8982	0.0576701	0.569229	360.547	279.193	248.87	334.011	284.927	233.175	232.78	238.204
Armt1	531.999	-0.269598	0.142034	-1.89812	0.0576804	0.569229	710.66	562.731	513.294	543.217	412.306	586.346	467.123	460.313
Adpgk	394.56	-0.252892	0.133246	-1.89794	0.0577043	0.569229	426.628	501.895	396.636	395.067	383.255	335.445	328.861	388.691
Napsa	29.6767	0.723032	0.381044	1.8975	0.0577616	0.569229	25.5049	28.2452	14.6902	22.447	45.8118	24.5447	35.9325	40.2372
Sbno1	3623.47	-0.188614	0.0994047	-1.89744	0.0577705	0.569229	3287.81	2841.9	4670.63	4745.29	2822.45	3095.36	3915.86	3608.47
4930513N10Rik	16.6415	-0.92001	0.48502	-1.89685	0.0578479	NA	35.9387	19.5543	17.2826	14.3661	15.643	13.636	6.24913	10.4617
Htr7	184.192	0.288639	0.152199	1.89646	0.0578991	0.57011	185.49	166.212	150.359	161.618	211.181	214.085	189.036	195.553
Atxn2	2121.57	-0.229326	0.120948	-1.89607	0.0579506	0.570233	2287.33	1633.87	2512.03	2734.94	1854.82	1535.41	2259.84	2154.3
Gdpd2	102.325	0.529711	0.279427	1.8957	0.0579993	0.570261	52.1691	77.131	84.6849	123.01	165.369	103.633	101.548	111.055
Ehf	5.2686	-2.12437	1.12082	-1.89537	0.0580434	NA	5.79657	16.2953	7.77719	2.69364	0	0	2.34343	7.24269
Fbxl2	672.188	0.205608	0.108488	1.89522	0.0580633	0.570261	641.101	627.912	638.593	586.316	823.495	718.615	693.654	647.818
Lrrc57	610.857	-0.254666	0.13438	-1.89512	0.058077	0.570261	754.713	752.842	520.207	638.393	518.455	666.798	567.89	467.556
Gnmt	17.0596	-0.958994	0.506063	-1.89501	0.0580911	NA	18.549	42.3678	12.962	17.9576	14.5257	9.54517	11.7171	8.85217
Pwp2	657.907	-0.204111	0.107718	-1.89487	0.05811	0.570261	626.03	705.043	756.979	729.078	559.798	620.436	664.752	601.143
Crry-ps	7.97342	1.35262	0.714126	1.8941	0.0582121	NA	2.31863	4.34541	4.32066	7.18304	15.643	5.45438	14.0606	10.4617
Dennd5a	7186.26	0.154266	0.0814495	1.89401	0.0582241	0.570895	6778.51	5876.08	7356.35	7220.75	7328.77	7173.88	7815.32	7940.4
Derl2	653.536	-0.204556	0.108014	-1.89379	0.058253	0.570895	754.713	672.452	681.8	689.572	574.323	664.071	574.92	616.433
Gm28151	57.7757	0.541829	0.286213	1.89309	0.0583453	0.571416	33.6201	59.7494	57.0327	37.711	65.9243	64.089	78.8953	65.1842
Rd3	26.3236	-1.17852	0.622836	-1.89219	0.0584663	NA	22.027	65.1812	47.5272	11.6724	20.1125	4.09079	8.59256	31.385
A530083I20Rik	6.75386	1.67297	0.884224	1.89202	0.0584882	NA	1.15931	0	5.18479	8.08092	1.11736	6.81798	17.1851	14.4854
Plxnb1	2827.44	0.24435	0.129168	1.89171	0.0585291	0.572654	2014.89	1782.7	3483.31	3271.87	2974.41	2514.47	3146.44	3431.42
Dhx33	1678.5	-0.177053	0.0936026	-1.89154	0.0585521	0.572654	1525.66	1430.73	2033.3	2126.18	1193.34	1377.23	1960.67	1780.9
Trim47	117.196	0.494937	0.261697	1.89126	0.0585897	0.572654	129.843	179.248	39.7501	58.3622	237.998	122.724	85.1445	84.498
Gm5224	3.13985	2.39488	1.26646	1.891	0.058624	NA	2.31863	0	1.72826	0	5.5868	2.72719	3.90571	8.85217
Ftl1	2753.77	-0.217704	0.115205	-1.88971	0.0587969	0.574084	3950.94	4430.15	1506.18	1827.19	3556.56	4043.06	1196.71	1519.36
Ints8	667.017	-0.233746	0.123717	-1.88936	0.0588437	0.574084	712.978	648.553	713.773	808.092	526.277	687.252	588.981	650.232
Prdm9	42.0791	-0.640246	0.338909	-1.88913	0.0588738	0.574084	40.576	31.5042	65.674	68.2389	33.5208	13.636	33.5891	49.8941
mt-Nd4	73227.9	0.268399	0.142086	1.88899	0.0588936	0.574084	79749.2	60421.9	58392.8	66756.5	68315.4	107121	77917.3	67148.6
Pias4	541.841	-0.254387	0.134721	-1.88825	0.0589926	0.574301	613.277	816.937	499.468	444.451	559.798	531.802	456.968	412.028
Mlip	384.742	0.247437	0.13106	1.88796	0.0590307	0.574301	406.919	358.496	351.702	293.607	446.944	413.17	428.066	379.034
Grm4	370.891	0.314645	0.166682	1.88769	0.059067	0.574301	332.723	398.691	305.038	289.117	512.869	359.989	314.019	454.68
Ppid	1524.72	-0.196471	0.104092	-1.88748	0.0590956	0.574301	1786.5	1700.14	1518.28	1514.72	1277.14	1633.59	1362.31	1405.08
Fam180a	23.2288	0.793671	0.420496	1.88746	0.059098	NA	16.2304	16.2953	15.5544	18.8555	23.4646	46.3623	27.34	21.7281
Igkv3-4	8.18039	-4.30565	2.28129	-1.88737	0.0591103	NA	61.4436	1.08635	0	1.79576	1.11736	0	0	0
Ece1	854.638	0.240256	0.127304	1.88726	0.0591253	0.574301	846.299	703.957	750.93	834.13	1024.62	745.887	988.926	942.354
Tmcc2	6426.72	0.156634	0.0830042	1.88706	0.0591522	0.574301	6599.98	6797.31	5847.58	5108.04	7010.32	7363.42	6407.71	6279.41
Homer2	2413.42	-0.283765	0.150398	-1.88676	0.0591933	0.574317	2428.76	1457.89	3185.19	3615.76	1629.11	1835.4	2316.09	2839.13
1700028E10Rik	14.4109	1.05164	0.55745	1.88651	0.0592259	NA	3.47794	6.51812	18.1468	10.7746	16.7604	23.1811	19.5285	16.8996
Nob1	623.343	-0.203691	0.107985	-1.8863	0.0592547	0.57453	659.65	780.001	614.398	617.741	595.553	614.982	549.143	555.273
Ddx5	16346.2	-0.141582	0.0751188	-1.88478	0.0594596	0.575805	16946.9	17309.9	17228.2	17102.8	14750.3	16551.3	15569.7	15310.2
Gm36447	44.6638	-0.733854	0.389367	-1.88474	0.0594652	0.575805	60.2843	54.3176	49.2555	58.3622	13.4083	59.9982	35.9325	25.7518
Ptms	12763	-0.202319	0.107368	-1.88436	0.0595169	0.575923	15628.7	19590.2	10530.3	9484.3	13190.4	14323.2	9693.97	9662.55
Scrn1	3455.78	-0.187827	0.0997801	-1.88241	0.0597803	0.577937	3697.05	3455.69	3848.84	3709.14	3107.38	3706.25	3215.18	2906.73
Mapk8ip3	11496.3	0.15904	0.0844955	1.88223	0.0598044	0.577937	9668.68	8840.74	13197	11901.4	11223.9	10638.8	13375.5	13124.6
Gm15857	7.70221	-1.36702	0.726462	-1.88175	0.0598695	NA	11.5931	10.8635	10.3696	11.6724	5.5868	2.72719	1.56228	7.24269
Cracd	2136.43	0.210541	0.111902	1.88148	0.0599066	0.57824	1650.86	1290.59	2587.21	2462.88	1912.92	1757.68	2912.88	2516.43
Slc26a11	100.678	0.456899	0.242848	1.88142	0.059915	0.57824	79.9927	86.9082	112.337	60.1579	121.792	89.9973	135.138	119.102
4933421O10Rik	200.241	0.308337	0.163933	1.88087	0.0599901	0.578287	180.853	177.076	190.973	167.006	259.228	193.631	232.78	200.381
Slc30a3	1614.98	-0.284192	0.151112	-1.88067	0.0600174	0.578287	1952.28	2393.24	1607.28	1182.51	1465.98	1857.22	1451.36	1009.95
Arih2	953.634	-0.183129	0.0973825	-1.88051	0.060039	0.578287	1082.8	1055.93	956.594	966.119	896.123	865.883	939.714	865.904
Cenpt	206.585	-0.321684	0.171153	-1.87951	0.0601745	0.57875	220.27	273.761	210.848	215.491	221.237	151.359	186.693	173.02
Fermt1	31.3217	0.826593	0.439889	1.87909	0.0602318	0.57875	20.8677	23.8998	16.4185	27.8343	33.5208	62.7254	49.2119	16.0949
Ppp1r21	1851.79	-0.170984	0.090994	-1.87907	0.0602352	0.57875	2056.62	1919.59	1842.33	2027.41	1619.06	1839.49	1747.41	1762.39
Bcl11a	2629.33	-0.156772	0.0834856	-1.87784	0.0604037	0.57875	2812.5	2739.78	2664.12	2870.52	2331.93	2476.29	2651.2	2488.27
Alcam	2600.05	0.20921	0.111415	1.87776	0.0604142	0.57875	2368.48	1789.22	2747.94	2767.27	2545.35	2477.65	3312.82	2791.65
Asap2	1314.02	-0.248369	0.132272	-1.87772	0.0604201	0.57875	1452.62	978.804	1630.62	1636.83	1071.55	921.791	1300.6	1519.36
Mfsd5	787.727	-0.220449	0.117426	-1.87735	0.0604704	0.57875	968.027	1077.66	699.947	671.614	841.373	728.16	689.748	625.285
Adsl	493.896	-0.229422	0.122226	-1.87704	0.0605128	0.57875	635.304	586.63	470.952	446.246	441.357	537.257	435.877	397.543
Hs6st3	447.028	0.432743	0.230548	1.87702	0.0605155	0.57875	244.615	128.19	661.061	611.456	426.832	319.081	572.577	612.41
Map1lc3b	4399.52	-0.189033	0.100729	-1.87665	0.0605667	0.57875	5539.2	5591.46	3746.88	3892.31	4147.64	5481.66	3403.44	3393.6
Stk32b	88.2034	0.546561	0.291263	1.87652	0.0605841	0.57875	67.2402	51.0586	118.386	51.1792	105.032	76.3614	140.606	95.7644
Glod5	2.57493	-2.53716	1.35208	-1.87649	0.0605885	NA	2.31863	4.34541	2.5924	8.08092	1.11736	1.3636	0.781142	0
Pcmtd2	1841.47	0.177169	0.0944201	1.87639	0.0606022	0.57875	1592.9	1553.48	1999.6	1767.03	1635.82	1924.03	2125.49	2133.37
Tacc2	2087.8	-0.179568	0.0957019	-1.87632	0.0606112	0.57875	2373.12	2237.89	2071.32	2189.03	1844.76	1854.49	2148.92	1982.89
Mapk11	457.347	0.271383	0.144703	1.87545	0.0607307	0.57875	323.449	461.7	445.892	424.697	419.01	497.712	588.981	497.331
Gmeb1	462.175	0.235384	0.125529	1.87514	0.0607741	0.57875	341.998	367.187	556.501	435.472	432.419	432.26	582.732	548.835
Pou3f3	4152.15	-0.175008	0.0933561	-1.87463	0.0608439	0.57875	4226.86	4657.19	4267.95	4437.32	4434.8	3977.61	3404.22	3811.26
Clgn	276.448	-0.291181	0.155328	-1.87461	0.0608458	0.57875	314.174	275.934	265.288	361.846	246.937	212.721	281.992	252.689
Best1	25.6923	0.741284	0.395478	1.8744	0.0608755	NA	15.0711	32.5906	14.6902	15.264	39.1076	34.0899	26.5588	28.166
Lypd6b	84.7934	0.452446	0.241389	1.87434	0.060883	0.57875	62.603	78.2174	68.2664	72.7283	113.971	126.814	65.6159	90.1312
Fyttd1	1777.89	-0.20058	0.107017	-1.87427	0.060893	0.57875	2093.72	1780.53	1792.21	1932.24	1605.65	1894.03	1679.45	1445.32
mt-Nd2	70700.4	0.278804	0.148784	1.87389	0.060946	0.57875	79396.8	54083	59568.9	62638.8	60636.9	96047.6	80896.6	72334.3
Cbx6	8581.13	0.181452	0.0968322	1.87388	0.0609463	0.57875	7704.8	8162.85	9065.61	7236.01	9033.86	9247.91	9658.04	8539.93
Slc22a6	87.2694	0.574554	0.306638	1.87372	0.0609688	0.57875	62.603	67.3539	84.6849	61.9537	176.543	79.0886	101.548	64.3795
Acss2	1017.86	-0.191725	0.102357	-1.87311	0.0610537	0.57875	980.78	1045.07	1158.8	1152.88	781.035	949.063	1070.95	1004.32
Vdac2	3567.94	-0.16761	0.0894836	-1.87308	0.0610578	0.57875	4303.37	4563.77	3017.55	3266.49	3492.87	4017.15	2968.34	2913.97
Tox	211.522	0.378669	0.202181	1.87292	0.0610799	0.57875	169.26	198.803	173.69	192.146	340.795	184.085	198.41	234.985
9530052E02Rik	15.3227	-1.08295	0.578333	-1.87254	0.0611326	NA	9.27451	13.0362	19.875	35.9152	3.35208	1.3636	15.6228	24.1423
Gm9316	4.93061	1.85791	0.992381	1.87218	0.0611822	NA	0	1.08635	2.5924	5.38728	4.46944	1.3636	13.2794	11.2664
Cavin3	345.352	0.264648	0.141387	1.87179	0.0612352	0.579844	393.007	493.204	190.973	184.963	534.098	500.44	207.003	259.127
Atxn3	678.261	-0.224792	0.120119	-1.87141	0.0612878	0.579966	754.713	597.494	718.958	853.884	567.619	612.255	673.344	647.818
Ptprs	11691.7	0.201493	0.107696	1.87094	0.0613531	0.580207	9549.27	8714.72	12955.9	12356.6	12268.6	9148.36	15215.9	13324.1
Rbm45	652.951	0.209524	0.112018	1.87046	0.0614205	0.580467	513.576	588.803	674.887	640.188	564.267	657.253	769.425	815.205
Gm13054	6.76981	1.42023	0.759318	1.8704	0.0614284	NA	1.15931	3.25906	3.45653	7.18304	8.93888	9.54517	10.1548	10.4617
Hmga1	821.291	0.276884	0.148192	1.86842	0.0617037	0.582766	804.564	1063.54	521.936	622.231	1054.79	891.792	892.845	718.636
Cdk5r2	6746.27	-0.164129	0.0878595	-1.86809	0.0617495	0.582821	8553.42	9452.36	5569.33	5163.71	7319.83	7574.77	5093.04	5243.71
Gm15775	8.04266	1.48953	0.797747	1.86718	0.061877	NA	2.31863	0	5.18479	10.7746	2.23472	8.18158	18.7474	16.8996
Cplane2	44.7537	0.592963	0.31762	1.86689	0.0619164	0.583334	22.027	21.7271	50.9838	52.077	49.1639	47.7259	51.5554	62.77
Fam210b	911.243	-0.197622	0.105858	-1.86685	0.061922	0.583334	1057.29	963.595	905.61	969.71	803.382	803.158	856.913	930.283
Cbfa2t2	1288.3	-0.190216	0.101897	-1.86676	0.0619354	0.583334	1372.63	1111.34	1494.08	1520.11	1133	1120.88	1327.94	1226.43
9330159F19Rik	1938.08	-0.172879	0.0926196	-1.86655	0.061964	0.583334	1931.42	1757.72	2120.58	2394.65	1507.32	1666.31	2054.4	2072.21
Slc28a3	17.0434	-2.81427	1.50856	-1.86554	0.0621055	NA	3.47794	35.8496	38.8859	12.5703	0	0	10.1548	35.4087
Tssk6	21.7182	-0.813121	0.435872	-1.8655	0.062111	NA	28.9829	51.0586	19.0109	13.4682	23.4646	16.3632	10.936	10.4617
Calcrl	181.938	0.32504	0.174274	1.86511	0.0621666	0.583485	204.039	148.83	133.94	161.618	222.355	190.903	203.097	190.724
Gm37689	1.85081	3.45012	1.84983	1.8651	0.0621675	NA	0	1.08635	0	0	8.93888	0	1.56228	3.21897
Gm3788	40.5596	0.685303	0.36751	1.86472	0.0622208	0.583485	24.3456	69.5266	15.5544	17.0597	65.9243	74.9978	28.9022	28.166
Ubxn4	1799.42	-0.155923	0.0836258	-1.86453	0.0622476	0.583485	1857.22	1816.38	1931.33	1979.83	1555.37	1709.95	1744.29	1801.02
Steap4	42.3231	-0.987802	0.529802	-1.86447	0.0622551	0.583485	8.1152	71.6993	47.5272	99.6647	32.4035	31.3627	15.6228	32.1897
Pde7a	711.596	-0.20867	0.111919	-1.86447	0.0622553	0.583485	728.049	633.344	814.012	876.331	608.962	557.711	796.765	677.594
Xpo4	477.738	0.230743	0.123759	1.86445	0.0622587	0.583485	373.299	316.129	505.517	573.745	430.184	452.714	578.826	591.486
E2f4	694.567	-0.22809	0.122361	-1.86407	0.062312	0.583485	804.564	796.297	648.963	752.423	644.717	568.619	710.839	630.114
Pitpnm1	3811.69	0.172645	0.0926263	1.86389	0.0623375	0.583485	3269.27	3732.71	3707.13	3627.43	4299.6	3591.71	4148.64	4117.07
Rtl5	287.032	0.275362	0.147742	1.8638	0.0623504	0.583485	259.686	286.797	273.066	219.981	359.79	294.537	278.087	324.311
Antxr2	76.354	0.465157	0.249631	1.86338	0.0624088	0.583485	75.3554	53.2313	57.0327	70.9325	106.149	80.4522	96.8616	70.8174
Fkbp5	1346.85	-0.239185	0.128419	-1.86253	0.0625279	0.583485	1427.12	1466.58	1523.46	1403.39	929.644	1295.42	1481.04	1248.16
Myo1e	389.461	0.297997	0.160015	1.86231	0.0625594	0.583485	287.51	297.661	402.685	417.514	458.118	362.716	364.793	524.693
Plekha7	398.491	0.367429	0.197301	1.86228	0.0625642	0.583485	246.934	347.633	467.495	336.705	540.803	298.627	448.375	501.355
Setd3	3052.28	-0.177036	0.0950649	-1.86227	0.0625652	0.583485	3497.65	3479.59	2829.17	3160.54	2709.6	3299.9	2766.8	2674.97
Rnf5	712.361	0.317187	0.170346	1.86201	0.0626016	0.583485	453.292	807.16	686.985	580.03	853.664	905.428	638.974	773.358
Lsamp	7454.25	0.254571	0.136728	1.86188	0.0626207	0.583485	6121.18	3920.65	9279.91	8251.52	6655	6875.25	9626.79	8903.68
Ran	3675.71	-0.195673	0.105148	-1.86094	0.062753	0.58386	4605.96	4657.19	3272.47	3207.23	3321.91	4452.14	3020.68	2868.1
Nabp2	795.595	-0.20452	0.109908	-1.86082	0.0627689	0.58386	920.495	997.272	807.963	690.47	800.03	779.977	729.586	638.966
Ipcef1	625.595	0.253806	0.136421	1.86046	0.0628198	0.58386	588.932	542.09	650.691	500.119	568.737	778.613	683.499	692.079
Fbll1	803.628	-0.22065	0.118632	-1.85996	0.0628917	0.58386	1015.56	1267.77	605.756	593.499	850.311	1009.06	563.984	523.083
Usp10	1282.97	-0.17106	0.091973	-1.8599	0.0629	0.58386	1276.4	1214.54	1525.19	1420.45	1052.55	1190.42	1298.26	1285.98
Ighv1-26	228.484	1.74302	0.937161	1.85989	0.0629012	0.58386	190.128	422.591	6.04892	27.8343	350.851	572.71	20.3097	237.399
Gm42807	1.91521	-3.20145	1.72148	-1.85971	0.0629272	NA	0	2.17271	5.18479	7.18304	0	0	0.781142	0
Jph2	22.057	0.906376	0.487548	1.85905	0.0630201	NA	12.7525	35.8496	9.50545	4.4894	52.5159	32.7263	11.7171	16.8996
Gm11767	91.3634	0.55383	0.29796	1.85874	0.0630639	0.584705	10.4338	14.1226	160.728	131.09	33.5208	14.9996	217.939	148.073
Pygo2	1230.26	-0.204233	0.109881	-1.85868	0.0630725	0.584705	1373.79	1679.5	1168.31	1068.48	1188.87	1274.96	1095.16	993.053
Gm30191	3.46975	2.40587	1.29476	1.85816	0.0631466	NA	2.31863	0	0	1.79576	14.5257	2.72719	1.56228	4.82846
A930004D18Rik	156.784	-0.346636	0.186591	-1.85773	0.0632072	0.585242	202.88	272.675	116.658	113.133	164.252	196.358	106.235	82.0838
B130055M24Rik	93.2338	0.504243	0.271459	1.85753	0.0632361	0.585242	40.576	36.936	125.299	119.418	96.093	44.9987	157.01	125.54
Coq6	286.371	0.273169	0.147069	1.85742	0.0632509	0.585242	248.093	337.856	231.587	220.878	331.856	361.353	264.807	294.536
Gm13886	3.97757	1.84663	0.994322	1.85718	0.0632858	NA	1.15931	2.17271	0.864132	2.69364	4.46944	5.45438	9.3737	5.6332
Slc27a5	7.31807	1.42561	0.767928	1.85643	0.0633918	NA	2.31863	7.60447	2.5924	3.59152	8.93888	9.54517	6.24913	17.7043
Rogdi	3173.12	-0.231891	0.124923	-1.85626	0.063416	0.585718	3787.48	4731.07	2741.89	2567.04	2857.09	3689.89	2710.56	2299.96
Mrc2	213.18	0.418183	0.225288	1.85621	0.0634236	0.585718	120.569	199.889	262.696	149.048	279.34	196.358	259.339	238.204
Sh2d3c	436.087	0.297611	0.160349	1.85602	0.0634509	0.585718	454.451	435.627	345.653	326.828	706.172	415.897	395.258	408.81
Rftn2	723.651	0.231777	0.124885	1.85593	0.0634632	0.585718	668.924	611.617	661.061	710.223	884.95	860.429	646.004	745.997
Esyt3	58.0884	0.616062	0.332016	1.85552	0.0635223	0.585864	23.1863	33.6769	84.6849	48.4855	79.3326	46.3623	76.5519	72.4269
Snap47	6633.23	-0.161679	0.0871473	-1.85524	0.0635626	0.585864	7911.16	8496.37	5951.28	5766.18	6510.86	7319.78	5756.23	5353.96
Gm4482	29.6188	0.675996	0.36445	1.85484	0.0636195	0.585864	33.6201	28.2452	16.4185	14.3661	35.7555	53.1802	32.0268	23.3376
Phactr1	6226.48	0.17643	0.095126	1.8547	0.0636398	0.585864	5613.4	4628.95	6852.56	6365.97	6126.49	6290.27	6895.92	7038.28
Gm16001	76.4328	0.46738	0.252069	1.85418	0.0637141	0.585888	33.6201	27.1588	98.511	107.746	61.4548	49.0895	116.39	117.492
Trpa1	8.97531	1.51863	0.819163	1.85388	0.063757	NA	3.47794	3.25906	12.0978	0	12.291	12.2724	18.7474	9.65692
Pggt1b	609.417	0.209217	0.112868	1.85365	0.0637896	0.585888	483.434	407.382	668.838	712.917	560.915	542.711	749.115	750.021
Gm4631	30.6815	-3.13977	1.694	-1.85346	0.0638166	0.585888	212.154	4.34541	2.5924	10.7746	2.23472	0	10.936	2.41423
Tenm2	2964.59	0.256081	0.138168	1.8534	0.0638247	0.585888	1878.09	1412.26	4051.05	3804.32	2615.74	2080.85	4129.12	3745.27
Spink8	378.93	-0.33328	0.179864	-1.85295	0.0638889	0.585888	571.542	533.399	273.93	332.216	280.458	490.895	260.901	288.098
Prdm11	258.776	0.374097	0.201915	1.85275	0.0639183	0.585888	149.552	95.599	405.278	289.117	219.003	186.813	353.857	370.987
Rbm3	676.218	-0.252527	0.136301	-1.85271	0.0639238	0.585888	847.459	843.01	647.235	616.843	779.918	523.621	583.513	568.149
Adam11	4527.92	0.198863	0.10739	1.85179	0.0640561	0.586731	3537.07	3564.32	5374.04	4374.47	4165.52	3893.07	6333.5	4981.36
Abca2	6515.23	0.189869	0.102624	1.85013	0.0642942	0.588542	5113.73	4551.82	7729.66	7165.08	6592.43	5630.29	7417.72	7921.09
Bmf	111.674	0.383019	0.207092	1.84951	0.0643844	0.588748	106.657	106.463	82.9566	90.6859	147.492	140.45	86.7067	131.978
Cort	43.0423	0.665311	0.359784	1.8492	0.0644295	0.588748	33.6201	77.131	14.6902	15.264	82.6847	59.9982	33.5891	27.3613
Qpct	232.122	0.313283	0.169421	1.84914	0.0644379	0.588748	262.005	215.098	178.011	176.882	337.443	223.63	227.312	236.594
Foxl2os	9.73477	1.21033	0.654553	1.8491	0.0644438	NA	4.63726	7.60447	7.77719	2.69364	21.2299	14.9996	12.4983	6.43795
Chpf	2848.35	-0.166091	0.0898613	-1.8483	0.0645585	0.589179	3503.45	3805.49	2438.58	2360.53	3131.96	3012.18	2402.01	2132.57
Cfap20dc	159.495	-0.308938	0.167151	-1.84825	0.0645658	0.589179	179.694	192.284	165.913	168.801	159.783	136.36	149.198	123.93
Adgre5	182.004	0.35315	0.191238	1.84666	0.0647971	0.590554	188.968	232.479	98.511	128.397	289.396	197.721	150.76	169.801
Map2k1	7482.32	-0.194069	0.105134	-1.84591	0.0649047	0.590554	9251.33	8458.34	7139.46	7142.63	6593.54	8268.85	7118.55	5885.89
Tnfsf8	26.0081	-1.17342	0.63569	-1.8459	0.064907	NA	39.4167	29.3315	5.18479	70.0346	16.7604	17.7267	5.46799	24.1423
Epha5	3932.7	-0.207441	0.112382	-1.84586	0.0649126	0.590554	3839.65	2862.54	4878.02	5276.84	2625.8	3171.72	4345.49	4461.5
Jakmip2	1200.97	-0.192151	0.104114	-1.84557	0.0649546	0.590554	1148.88	928.832	1499.27	1564.11	936.348	985.88	1256.86	1287.59
Eid2	1132.11	-0.229986	0.124633	-1.8453	0.0649937	0.590554	1798.1	1820.73	696.49	691.367	1244.74	1438.59	758.489	608.386
Hspbp1	1381.08	-0.221113	0.119826	-1.84528	0.0649964	0.590554	1668.25	2196.61	1158.8	978.689	1507.32	1544.95	1015.48	978.568
Psmd11	1178.49	-0.209188	0.113365	-1.84526	0.0650002	0.590554	1559.28	1266.69	1053.38	1192.38	1082.72	1142.69	1045.95	1084.79
Lexis1	6.85178	1.41413	0.766423	1.84511	0.0650218	NA	3.47794	3.25906	3.45653	4.4894	8.93888	4.09079	8.59256	18.5091
Fam8a1	2424.52	-0.176416	0.0956536	-1.84433	0.0651356	0.591113	2870.46	2435.6	2424.75	2556.26	2200.08	2552.65	2202.04	2154.3
Tubgcp2	820.394	0.207407	0.11247	1.84411	0.0651671	0.591113	712.978	733.288	893.512	706.631	845.842	846.793	967.054	857.051
Tmem9b	2141.69	-0.220932	0.119811	-1.844	0.0651834	0.591113	2900.6	2791.93	1780.98	1767.93	1947.56	2828.1	1634.93	1481.53
Recql4	72.4994	0.543103	0.294631	1.84334	0.0652799	0.591168	26.6642	49.9722	105.424	59.2601	78.2152	59.9982	103.892	96.5692
Mrps30	323.161	-0.230577	0.125093	-1.84324	0.0652943	0.591168	418.512	406.296	271.337	301.688	332.973	355.899	251.528	247.056
Prkcg	12007.2	-0.172125	0.0933876	-1.84312	0.0653112	0.591168	13014.5	10644.1	14116.5	13114.4	10340.1	10640.1	12814.6	11373.4
Carhsp1	1102.83	0.207952	0.112875	1.84231	0.0654296	0.591807	1096.71	1115.68	957.458	894.288	1276.03	1536.77	910.03	1035.7
Gm16159	4.16203	-1.9614	1.06479	-1.84205	0.0654676	NA	3.47794	1.08635	9.50545	12.5703	1.11736	0	3.12457	2.41423
Mipol1	74.8472	0.438872	0.238263	1.84197	0.06548	0.591807	59.125	53.2313	72.5871	69.1367	75.9805	95.4517	98.4239	74.8411
Nid1	236.427	0.359118	0.194981	1.84181	0.0655036	0.591807	227.226	158.608	238.5	203.819	297.218	171.813	308.551	285.684
Otof	62.2122	0.725551	0.394007	1.84147	0.065553	0.591886	33.6201	33.6769	77.7719	46.6898	111.736	25.9083	103.111	65.1842
Nuak1	1984.39	-0.181047	0.0983438	-1.84096	0.0656271	0.591978	2010.25	1639.31	2378.09	2426.97	1672.69	1719.49	1951.29	2077.04
Rpl3-ps2	7.37593	-1.35715	0.737223	-1.84089	0.0656377	NA	17.3897	10.8635	6.04892	7.18304	6.70416	6.81798	0.781142	3.21897
Gm26512	32.1257	0.628993	0.341687	1.84084	0.0656444	0.591978	27.8235	21.7271	24.1957	26.9364	32.4035	47.7259	35.1514	41.0419
Ltk	327.595	-0.328579	0.178525	-1.84052	0.0656914	0.592035	397.645	462.786	309.359	300.79	353.086	215.448	299.177	282.465
A830092H15Rik	13.1296	1.12784	0.613011	1.83984	0.0657915	NA	2.31863	5.43176	12.962	14.3661	18.9951	6.81798	30.4645	13.6806
Ighg1	35.2092	-2.20599	1.19939	-1.83926	0.0658763	0.593335	142.596	24.9861	4.32066	47.5876	16.7604	38.1807	0	7.24269
Gm40460	1.38797	-3.86509	2.1017	-1.83903	0.0659109	NA	0	3.25906	6.04892	1.79576	0	0	0	0
Stim2	3230.07	-0.202836	0.110327	-1.8385	0.0659884	0.593528	3705.17	3065.69	3401.22	3615.76	2428.02	2897.64	3483.11	3243.92
Plk5	477.121	-0.325838	0.177281	-1.83797	0.0660664	0.593528	532.125	762.62	513.294	325.93	425.714	539.984	390.571	326.726
Cux1	894.959	0.199296	0.108458	1.83755	0.0661287	0.593528	753.554	807.16	887.463	885.31	1010.09	942.245	865.505	1008.34
Gm42812	3.02364	2.33094	1.26852	1.83753	0.0661312	NA	0	2.17271	0	1.79576	3.35208	8.18158	5.46799	3.21897
Mgat5b	1211.78	0.250791	0.136495	1.83736	0.0661572	0.593528	991.214	1189.56	1291.01	950.855	1489.44	1288.6	1395.12	1098.47
Utp15	616.361	-0.200182	0.108959	-1.83722	0.0661771	0.593528	636.463	607.271	640.322	752.423	541.92	572.71	585.075	594.705
Smchd1	1093.54	-0.224343	0.122115	-1.83715	0.0661885	0.593528	1158.15	847.355	1265.95	1457.26	910.649	929.972	1099.85	1079.16
Gata2	75.6337	0.436221	0.237469	1.83696	0.066216	0.593528	90.4265	110.808	25.924	28.7322	147.492	129.542	35.9325	36.2134
Tmeff1	2207.51	-0.161112	0.0877206	-1.83665	0.0662618	0.593528	2740.62	2520.34	1978.86	2100.14	2153.15	2384.93	1871.62	1910.46
mt-Cytb	137272	0.254787	0.138725	1.83663	0.0662643	0.593528	163064	121667	105527	110449	133327	206566	138215	119357
Gm2446	28.4483	-0.875665	0.476807	-1.83652	0.0662807	NA	57.9657	19.5543	19.0109	47.5876	22.3472	34.0899	10.936	16.0949
Pdgfc	120.002	-0.34568	0.188334	-1.83546	0.0664373	0.594429	149.552	124.931	134.805	127.499	108.384	113.178	90.6125	111.055
Actb	23250.1	-0.168605	0.0918627	-1.8354	0.0664465	0.594429	27032.9	27341.3	21039	23123.1	21046.6	26100.6	20162.8	20154.8
Rhbdl1	23.3233	-0.850254	0.46358	-1.8341	0.0666389	NA	23.1863	21.7271	47.5272	28.7322	24.5819	6.81798	19.5285	14.4854
Lad1	37.6468	0.631537	0.34434	1.83405	0.0666464	0.595175	38.2574	47.7995	15.5544	20.6512	70.3937	39.5443	34.3702	34.604
Arhgef6	641.858	-0.276743	0.150894	-1.83403	0.0666499	0.595175	655.012	498.636	656.74	1003.83	458.118	500.44	677.25	684.836
Dnah3	34.0751	0.656386	0.357896	1.83401	0.0666524	0.595175	22.027	18.468	36.2935	29.63	30.1687	47.7259	34.3702	53.9178
Ighv2-5	1.68184	4.18658	2.28379	1.83317	0.0667772	NA	0	0	0	0	7.82152	0	0	5.6332
Srprb	820.604	0.204305	0.111454	1.83309	0.0667892	0.596031	706.022	774.57	869.317	699.448	838.02	923.154	880.347	873.951
Gm42521	3.43766	2.18998	1.19496	1.83268	0.0668508	NA	0	0	4.32066	1.79576	5.5868	5.45438	3.90571	6.43795
Aox1	217.047	0.324341	0.17704	1.83202	0.0669477	0.59708	139.118	179.248	239.364	212.798	233.528	156.814	262.464	313.045
Dpf3	240.684	-0.319776	0.174708	-1.83034	0.0671985	0.598252	204.039	169.471	362.071	343.888	155.313	185.449	297.615	207.624
Tspan13	5562.25	-0.171841	0.0938858	-1.83032	0.0672015	0.598252	6733.3	6374.72	5192.57	5323.53	4937.62	6050.27	4910.26	4975.73
Gm9824	604.442	-0.389466	0.212786	-1.83032	0.0672023	0.598252	663.128	582.285	778.583	700.346	420.128	826.339	358.544	506.183
Tmem200a	557.427	-0.212941	0.11636	-1.83002	0.0672475	0.598289	550.674	555.126	581.561	706.631	500.578	439.078	561.641	564.125
Hmgxb3	888.649	-0.203372	0.11124	-1.82822	0.0675166	0.600009	961.071	756.102	1093.13	997.544	779.918	747.251	914.717	859.466
Lmo4	3315.14	-0.166891	0.0912882	-1.82818	0.0675231	0.600009	4312.65	4021.68	2927.68	2815.75	3354.32	3718.53	2862.1	2508.38
Chaf1a	88.1624	0.408725	0.223717	1.82697	0.0677039	0.601005	55.6471	70.6129	95.0545	82.6049	103.915	89.9973	111.703	95.7644
Ccbe1	626.089	-0.318097	0.174134	-1.82674	0.0677387	0.601005	642.26	441.059	758.708	947.263	373.198	539.984	767.862	538.373
Glipr2	163.767	0.441542	0.241728	1.82661	0.0677589	0.601005	170.419	142.312	72.5871	173.291	201.125	177.267	195.285	177.848
Zer1	4600.89	0.166867	0.091401	1.82566	0.0679021	0.601465	3902.25	4224.83	4869.38	4359.21	4859.4	4817.58	5192.25	4582.21
Adamts2	378.469	0.314027	0.172027	1.82545	0.0679325	0.601465	252.73	306.351	411.327	388.782	505.047	321.809	428.066	413.638
Minpp1	941.893	0.216341	0.118515	1.82544	0.0679346	0.601465	920.495	990.754	865.86	716.508	919.588	1144.06	991.269	986.615
4933409K07Rik	8.16532	1.34035	0.734296	1.82536	0.0679467	NA	0	4.34541	7.77719	7.18304	7.82152	8.18158	18.7474	11.2664
Gm28902	1.50466	3.18529	1.74504	1.82534	0.0679498	NA	0	0	0.864132	0	4.46944	2.72719	1.56228	2.41423
Rps15-ps3	21	-1.08209	0.593138	-1.82435	0.0680985	NA	60.2843	45.6268	0.864132	1.79576	33.5208	25.9083	0	0
Khdc4	1112.1	-0.172707	0.0946699	-1.82431	0.0681049	0.601692	1143.08	1118.94	1179.54	1269.6	1003.39	906.791	1130.31	1145.15
Ticam1	156.195	0.344621	0.188909	1.82427	0.0681115	0.601692	127.525	155.348	136.533	131.988	212.299	136.36	178.1	171.41
Ptprr	367.85	-0.284611	0.156039	-1.82398	0.068155	0.601692	469.522	325.906	357.751	462.408	292.748	328.627	343.702	362.134
Aldh5a1	1768.99	-0.183759	0.100766	-1.82362	0.0682103	0.601692	1850.27	1641.48	2043.67	1995.99	1488.32	1782.22	1709.14	1640.87
Rcc2	2824.51	-0.142207	0.0779811	-1.82361	0.0682117	0.601692	3068.7	3142.82	2932	2708.01	2863.8	2813.1	2524.65	2542.99
Celf6	528.795	0.201674	0.110599	1.82346	0.0682335	0.601692	569.223	551.867	444.164	405.842	651.421	608.164	526.49	473.189
Gm30437	4.76838	-2.04401	1.12095	-1.82346	0.0682335	NA	3.47794	8.69082	3.45653	15.264	3.35208	0	3.90571	0
Irag1	54.1093	0.599002	0.328516	1.82336	0.0682493	0.601692	35.9387	63.0085	44.0707	25.1406	110.619	65.4526	49.2119	39.4324
4930556J24Rik	1.5503	3.23593	1.77489	1.82317	0.0682771	NA	0	0	0	0.89788	1.11736	4.09079	4.68685	1.60949
Gm13572	2.0614	2.99893	1.64499	1.82306	0.068294	NA	0	0	0	1.79576	3.35208	2.72719	7.81142	0.804743
Prkar1b	10672.4	-0.145033	0.0795886	-1.82229	0.0684114	0.602756	12389.6	13200.3	9387.06	9860.52	10889.8	12216.5	8944.86	8490.84
Slc13a1	2.51018	-2.56702	1.40884	-1.82208	0.0684427	NA	6.95588	1.08635	3.45653	5.38728	0	0	0.781142	2.41423
Top2b	2830.75	-0.187601	0.102978	-1.82176	0.0684916	0.602865	3275.06	2534.46	3129.89	3115.64	2357.63	2674.01	2791.8	2767.51
Dscc1	4.30289	1.79853	0.987502	1.82129	0.0685623	NA	2.31863	4.34541	0	1.79576	6.70416	8.18158	6.24913	4.82846
Epor	128.757	-0.35981	0.197577	-1.82112	0.0685892	0.602865	156.507	205.321	112.337	109.541	132.966	122.724	108.579	82.0838
Trit1	313.694	-0.253473	0.139191	-1.82105	0.0685995	0.602865	311.855	330.251	358.615	362.743	230.176	295.9	334.329	285.684
Clpb	1502.3	0.154816	0.0850161	1.82103	0.0686029	0.602865	1377.27	1327.52	1519.14	1459.05	1479.39	1426.32	1708.36	1721.35
mt-Atp6	3102.54	0.744471	0.40886	1.82084	0.0686306	0.602865	1861.86	1191.73	2587.21	3415.53	2455.96	2155.85	8548.04	2604.15
Arf4	2110.33	-0.194829	0.107025	-1.8204	0.0686979	0.603093	2738.3	2496.44	1811.22	2005.86	1888.34	2308.57	1767.72	1866.2
Zc3h7b	4119.08	0.169521	0.0931604	1.81967	0.06881	0.60353	3596.19	3023.32	4522.87	4427.45	4085.07	3879.43	4806.37	4611.98
Plagl1	426.639	0.317392	0.174436	1.81953	0.0688305	0.60353	308.378	365.015	463.175	387.884	583.262	344.99	521.022	439.39
Gm18860	5.23161	1.71566	0.943155	1.81907	0.0689007	NA	2.31863	1.08635	4.32066	1.79576	3.35208	16.3632	8.59256	4.02372
Sned1	318.692	0.428548	0.235617	1.81884	0.0689365	0.603822	186.65	187.939	427.745	316.054	462.587	211.357	374.948	382.253
Wnt11	29.2131	-0.723533	0.397813	-1.81878	0.0689458	NA	45.2133	41.2814	27.6522	32.3237	11.1736	29.9991	20.3097	25.7518
Sh3bp5	2471.32	-0.210066	0.115499	-1.81877	0.0689467	0.603822	2586.43	2318.28	2969.16	2710.7	1721.85	2344.02	2705.88	2414.23
Whrn	715.872	0.363966	0.200243	1.81762	0.0691217	0.604141	432.424	773.483	785.496	511.792	937.466	739.069	621.789	925.455
Dym	875.738	-0.217229	0.119525	-1.81744	0.0691502	0.604141	1066.57	917.968	934.991	849.394	701.702	904.064	799.108	832.104
Tmem91	83.788	0.468098	0.257612	1.81706	0.0692075	0.604141	61.4436	83.6492	82.0925	53.8728	98.3277	70.907	96.0804	123.93
Usp46	2778.96	-0.20582	0.113273	-1.81703	0.0692122	0.604141	3226.37	2583.35	2955.33	3141.68	2190.03	2873.1	2650.41	2611.39
Gm5873	13.7063	-1.04371	0.574471	-1.81683	0.0692435	NA	17.3897	21.7271	11.2337	22.447	5.5868	17.7267	4.68685	8.85217
Hmcn2	24.2563	0.869116	0.478385	1.81677	0.0692522	NA	20.8677	22.8134	13.8261	12.5703	54.7507	12.2724	32.808	24.1423
Fgf1	1071.71	0.219762	0.120972	1.81663	0.0692731	0.604141	1016.72	760.447	1116.46	1075.66	1055.91	1204.06	1163.9	1180.56
Chad	12.4718	1.17645	0.647615	1.81659	0.0692796	NA	5.79657	1.08635	15.5544	9.87668	17.8778	21.8175	13.2794	14.4854
Hacd4	143.863	0.407087	0.224133	1.81627	0.0693287	0.604141	126.365	79.3038	117.522	174.189	179.895	154.086	157.791	161.753
Gm7117	1.99907	-2.80667	1.54534	-1.81622	0.0693367	NA	4.63726	2.17271	4.32066	2.69364	0	1.3636	0	0.804743
C1qtnf12	183.196	-0.427753	0.235521	-1.8162	0.0693399	0.604141	186.65	334.597	197.886	125.703	217.885	148.632	109.36	144.854
Blnk	180.832	-0.394951	0.217487	-1.81598	0.0693742	0.604141	263.164	247.688	103.696	213.695	166.487	185.449	129.67	136.806
Pdia5	61.1578	-0.476507	0.262414	-1.81586	0.069392	0.604141	77.674	60.8358	69.9947	74.524	49.1639	66.8162	49.2119	41.0419
Gpatch4	288.082	0.254948	0.140408	1.81576	0.0694065	0.604141	248.093	266.156	267.881	266.67	255.876	297.264	367.137	335.578
Usp7	3234.01	-0.147396	0.0811895	-1.81546	0.0694535	0.604141	3180	2920.12	3640.59	3864.47	2859.33	2732.65	3423.74	3251.16
Zwint	12665.3	0.159995	0.0881518	1.81499	0.0695247	0.604141	14424.2	15295.8	9523.6	8929.41	15081	16134.1	11690.6	10243.6
Med10	569.8	-0.223789	0.123302	-1.81497	0.0695291	0.604141	679.358	738.72	503.789	547.707	532.981	533.166	484.308	538.373
Galr2	33.4992	0.651339	0.359032	1.81415	0.0696541	0.604141	18.549	18.468	41.4783	26.9364	31.2861	44.9987	47.6497	38.6277
Arf3	31476.9	-0.151876	0.0837225	-1.81404	0.0696711	0.604141	31798.8	29608.5	36368.7	34526.2	24787.5	28327.3	34118.7	32279.1
Psmc3ip	52.3842	-0.552678	0.304671	-1.81401	0.0696754	0.604141	84.6299	79.3038	38.8859	50.2813	31.2861	58.6346	39.8382	36.2134
Gm13342	2.58618	2.47931	1.36689	1.81383	0.0697042	NA	1.15931	0	0.864132	0.89788	6.70416	5.45438	0.781142	4.82846
Pcdhga4	140.094	0.477622	0.263344	1.81368	0.0697265	0.604141	105.498	66.2675	163.321	140.967	193.303	85.9065	208.565	156.925
Zmat3	2199.43	0.194616	0.107306	1.81367	0.0697293	0.604141	1854.9	1466.58	2532.77	2405.42	2150.92	2003.12	2637.13	2544.6
Gm22027	3.69134	-2.03359	1.1213	-1.81361	0.0697383	NA	2.31863	10.8635	4.32066	6.28516	3.35208	0	0.781142	1.60949
Zc3h6	327.916	0.23445	0.129297	1.81327	0.0697901	0.604308	279.395	269.415	333.555	324.135	363.142	297.264	374.167	382.253
Psmd2	4481.01	-0.146967	0.0811094	-1.81196	0.0699929	0.605365	4743.91	4871.21	4774.33	4446.3	4137.59	4062.15	4479.07	4333.54
Gm17315	3.60135	2.20092	1.21482	1.81172	0.0700289	NA	0	3.25906	1.72826	0	11.1736	5.45438	1.56228	5.6332
Sft2d3	203.779	0.349733	0.19304	1.81171	0.0700308	0.605365	192.446	262.897	153.815	118.52	286.044	212.721	219.501	184.286
Cfl2	1264.01	-0.205717	0.113551	-1.81167	0.0700367	0.605365	1674.05	1450.28	1135.47	1170.84	1119.6	1463.14	1066.26	1032.49
Tafa2	1449.06	-0.195075	0.107752	-1.81041	0.0702326	0.606354	1654.34	1606.72	1488.03	1433.02	1319.6	1592.68	1379.5	1118.59
Dmrt2	20.1923	0.889928	0.491699	1.8099	0.0703108	NA	12.7525	23.8998	12.962	8.08092	42.4597	16.3632	28.1211	16.8996
Rrn3	1277.36	-0.163482	0.0903322	-1.80979	0.0703286	0.606354	1395.81	1286.24	1399.03	1317.19	1130.77	1197.24	1267.79	1224.82
Itpr3	129.935	0.446607	0.246778	1.80976	0.0703335	0.606354	140.277	81.4765	88.1414	124.805	221.237	143.178	114.828	125.54
Ppp3r1	17617.9	-0.231081	0.127721	-1.80927	0.0704093	0.606354	23881.9	19439.2	16415	16598.2	13916.7	20710.3	15610.3	14371.9
2310020H05Rik	1.47912	3.18443	1.76007	1.80926	0.0704107	NA	0	1.08635	0	0	2.23472	1.3636	3.12457	4.02372
Usp14	2135.07	-0.213722	0.118182	-1.80842	0.0705414	0.606354	2756.85	2140.11	2098.11	2185.44	1769.9	2259.48	2030.19	1840.45
Pls3	5324.19	-0.178836	0.0989223	-1.80784	0.0706314	0.606354	6382.02	5820.68	5218.49	5207.7	4615.82	5946.64	4782.93	4619.23
Il31ra	10.9693	1.16243	0.643085	1.80758	0.070672	NA	5.79657	6.51812	10.3696	4.4894	20.1125	8.18158	23.4343	8.85217
Tmc7	311.819	-0.289483	0.160153	-1.80754	0.0706782	0.606354	389.53	283.538	312.816	384.293	329.621	272.719	247.622	274.417
E130006D01Rik	6.40852	1.41214	0.781522	1.80691	0.0707763	NA	5.79657	3.25906	3.45653	1.79576	6.70416	9.54517	7.03028	13.6806
Lrrtm4	397.654	-0.29921	0.165638	-1.80641	0.0708539	0.606354	504.302	461.7	419.104	369.926	297.218	478.622	368.699	281.66
Tubg1	658.556	-0.193778	0.107275	-1.80637	0.0708605	0.606354	732.687	764.792	699.947	616.843	596.671	643.617	601.479	612.41
Gfod1	3580.71	-0.207813	0.115047	-1.80633	0.0708668	0.606354	3728.35	2777.8	4623.97	4282.89	2812.4	3272.63	3625.28	3522.36
Rtn4r	2007.5	-0.185169	0.102521	-1.80616	0.0708931	0.606354	2573.68	2814.74	1723.94	1498.56	2165.44	2217.21	1639.62	1426.81
Bpnt2	2799.92	0.20742	0.114849	1.80603	0.0709143	0.606354	2817.13	1982.59	2924.22	2681.07	2900.67	2787.19	3152.69	3153.79
Tmem132e	199.401	0.311003	0.172203	1.80603	0.0709144	0.606354	166.941	181.421	204.799	156.231	243.585	238.629	225.75	177.848
Ppara	47.5155	0.555032	0.307387	1.80565	0.0709733	0.606354	26.6642	17.3816	63.0816	51.1792	44.6944	38.1807	62.4913	76.4506
Cyb5r3	1185.57	-0.169682	0.0939909	-1.8053	0.0710283	0.606354	1345.96	1428.55	1139.79	1106.19	1162.06	1300.87	1047.51	953.621
Gm48045	22.074	-0.879279	0.487075	-1.80522	0.0710397	NA	32.4608	38.0223	20.7392	21.5491	7.82152	35.4535	12.4983	8.04743
1600014C10Rik	693.596	-0.237403	0.131516	-1.80512	0.0710558	0.606354	845.14	773.483	592.794	794.624	584.38	719.979	643.661	594.705
Clpp	820.065	-0.189681	0.105089	-1.80496	0.0710807	0.606354	1060.77	1121.12	699.947	637.495	873.776	905.428	660.846	601.143
Gm42894	38.5689	0.643489	0.356574	1.80464	0.0711309	0.606354	30.1422	10.8635	44.9348	35.9152	35.7555	35.4535	66.3971	49.0893
Neurod1	577.813	-0.300118	0.166327	-1.80439	0.0711706	0.606354	907.743	556.213	533.169	563.869	461.47	627.254	510.867	461.923
Asxl3	284.816	0.328252	0.181919	1.80438	0.0711711	0.606354	199.402	134.708	390.588	304.381	278.223	205.903	399.163	366.158
Aff4	6130.34	0.239068	0.132507	1.80419	0.0712015	0.606354	4816.95	3322.07	7948.28	6777.2	5296.29	5744.83	7568.48	7568.61
Pcdhgb5	137.643	0.339839	0.188363	1.80417	0.0712054	0.606354	103.179	119.499	109.745	153.537	149.726	155.45	153.885	156.12
Gm47558	4.75744	1.86822	1.0356	1.80399	0.0712326	NA	0	0	4.32066	6.28516	2.23472	5.45438	11.7171	8.04743
Zbtb7c	52.7295	0.49717	0.275612	1.80388	0.0712504	0.606354	49.8505	34.7633	52.712	37.711	60.3375	57.271	65.6159	63.5747
Hjurp	1001.1	0.240795	0.133487	1.80388	0.0712508	0.606354	723.412	978.804	909.931	1063.09	1210.1	944.972	1063.92	1114.57
[truncated: 21,805 more rows]
